# Supplementary material for: Artifact3-D: New software for accurate, objective and efficient 3D analysis and documentation of archaeological artifacts
Source: PLoS One. 2022 Jun 16;17(6):e0268401. doi: 10.1371/journal.pone.0268401 (PMC9202890; doi:10.1371/journal.pone.0268401)
Supplement: S2 File — (WRL) [file pone.0268401.s002.wrl]

#VRML V2.0 utf8

Shape {
appearance Appearance {
material Material {
ambientIntensity  0.2             # [0,1] std: 0.2
diffuseColor      0.4 0.4 0.4     # [0,1] std: 0.8 0.8 0.8
emissiveColor     0.3 0.3 0.3     # [0,1] std: 0 0 0
shininess         1               # [0,1] std: 0.2
specularColor     1 1 1           # [0,1] std: 0 0 0
transparency      0               # [0,1] std: 0
}
}
geometry IndexedFaceSet{
ccw FALSE
solid TRUE
convex TRUE
creaseAngle 0.5
coord Coordinate {
point [
7.086290  -2.803520  980.863798,
7.090083  -2.890013  980.843256,
7.105019  -2.793561  980.937620,
7.116246  -2.878044  980.936298,
7.084718  -2.950984  980.775812,
7.110127  -2.949180  980.856765,
7.127293  -2.972596  980.913776,
7.053811  -2.793774  980.766086,
7.071441  -2.867168  980.780875,
7.088316  -2.724437  980.923945,
7.058450  -2.715248  980.841200,
7.110536  -2.727321  981.002031,
7.131267  -2.801616  981.015161,
7.142944  -2.879459  981.029326,
7.142408  -2.961299  980.989118,
7.058357  -2.981447  980.686372,
7.086348  -3.040197  980.747347,
7.109682  -3.029176  980.838393,
7.140768  -3.042614  980.924984,
7.030284  -2.721170  980.715299,
7.047043  -2.722861  980.777022,
7.031335  -2.792601  980.688079,
7.045020  -2.881926  980.692943,
7.029059  -2.657182  980.773547,
7.050542  -2.620586  980.843720,
7.073082  -2.649994  980.913774,
7.091015  -2.645582  981.004014,
7.120012  -2.641881  981.082162,
7.131515  -2.715912  981.078896,
7.151701  -2.797568  981.093099,
7.176708  -2.883261  981.114283,
7.172272  -3.048829  981.014349,
7.016321  -2.888243  980.604996,
7.031705  -2.956875  980.615382,
7.034824  -3.040553  980.601101,
7.069410  -3.058261  980.670642,
7.090491  -3.128935  980.701867,
7.108761  -3.106390  980.780053,
7.134215  -3.116232  980.846141,
7.157378  -3.121213  980.922283,
7.175748  -3.137240  980.972931,
7.004805  -2.641962  980.699007,
7.010711  -2.721190  980.649311,
7.010831  -2.815999  980.609374,
7.015809  -2.575381  980.751498,
7.035688  -2.543443  980.854721,
7.067031  -2.567854  980.931989,
7.087071  -2.569610  981.008576,
7.113134  -2.568176  981.082667,
7.138220  -2.562997  981.165067,
7.141650  -2.640719  981.147707,
7.164419  -2.726677  981.180737,
7.172202  -2.963837  981.074692,
7.175809  -2.810632  981.159101,
7.196287  -2.872419  981.181774,
7.208951  -2.956355  981.171687,
7.196686  -3.036908  981.104268,
7.184371  -3.123878  981.020057,
7.200482  -3.119263  981.073992,
7.010774  -2.999549  980.526646,
7.031688  -3.121201  980.535073,
7.060090  -3.128721  980.612601,
7.086372  -3.200784  980.648475,
7.104519  -3.200433  980.701440,
7.123428  -3.191854  980.767267,
7.154322  -3.202914  980.843787,
7.169779  -3.204720  980.922426,
7.195473  -3.199745  981.007693,
6.984073  -2.642697  980.615439,
6.987379  -2.721585  980.580672,
6.985249  -2.556867  980.669733,
6.977300  -2.806754  980.523975,
7.011382  -2.508793  980.785526,
7.001292  -2.452755  980.790404,
6.987803  -2.483572  980.709602,
7.020956  -2.478086  980.843738,
7.045059  -2.476645  980.924435,
7.084977  -2.486892  981.015259,
7.110513  -2.483909  981.109638,
7.134385  -2.492538  981.182262,
7.154849  -2.462341  981.230236,
7.165420  -2.643060  981.231484,
7.188284  -2.717480  981.266996,
7.193457  -2.795368  981.234913,
7.224747  -3.036561  981.172404,
7.217876  -2.875631  981.249553,
7.235599  -2.946877  981.265007,
7.230938  -3.114238  981.151189,
7.216607  -3.194331  981.085618,
7.248013  -3.195678  981.163687,
6.988231  -2.878460  980.529031,
7.007242  -2.940610  980.538910,
6.985902  -2.963552  980.454877,
7.016412  -3.062553  980.510584,
7.012414  -3.125216  980.451646,
7.028363  -3.197788  980.481353,
7.048768  -3.185669  980.544509,
7.068303  -3.214456  980.587352,
7.085744  -3.286885  980.608780,
7.114348  -3.275643  980.692189,
7.149311  -3.269499  980.772493,
7.178410  -3.285619  980.860301,
7.191959  -3.264778  980.945463,
7.221792  -3.278987  981.018035,
7.241022  -3.257489  981.102098,
6.960781  -2.573525  980.589081,
6.961388  -2.649674  980.538279,
6.965227  -2.734927  980.512841,
6.955452  -2.486394  980.621413,
6.944458  -2.707250  980.459696,
6.950610  -2.790896  980.436519,
6.973442  -2.878382  980.447478,
6.961232  -2.406251  980.671854,
6.986336  -2.382916  980.764243,
7.041306  -2.383592  980.939419,
7.068764  -2.414985  980.996956,
7.090046  -2.396040  981.078300,
7.125636  -2.403674  981.177312,
7.150445  -2.396990  981.263430,
7.174136  -2.406543  981.328226,
7.166588  -2.477009  981.291305,
7.162185  -2.552753  981.260359,
7.186484  -2.541757  981.340068,
7.194302  -2.624834  981.323294,
7.210249  -2.707299  981.341013,
7.217977  -2.793827  981.315641,
7.240017  -2.867317  981.330514,
7.246928  -3.043095  981.245955,
7.253185  -3.132451  981.210128,
7.259882  -2.925865  981.348176,
7.252752  -3.319927  981.089577,
6.944570  -2.877592  980.367076,
6.961588  -2.959696  980.369684,
6.970717  -3.041843  980.367600,
6.995429  -3.047982  980.444197,
6.988746  -3.129264  980.369025,
7.012110  -3.200427  980.409420,
7.014701  -3.292110  980.372016,
7.035580  -3.268320  980.446327,
7.057158  -3.285865  980.522745,
7.090304  -3.359910  980.569634,
7.115088  -3.356048  980.639708,
7.143365  -3.350235  980.711712,
7.165559  -3.402131  980.765486,
7.163974  -3.338779  980.794770,
7.186825  -3.373831  980.853431,
7.207663  -3.339302  980.931712,
7.233830  -3.366683  981.005624,
6.937740  -2.521486  980.558813,
6.935363  -2.569018  980.510551,
6.934404  -2.424566  980.589263,
6.933856  -2.639433  980.449288,
6.924208  -2.709255  980.381205,
6.931851  -2.358855  980.610215,
6.956003  -2.329547  980.697522,
6.977648  -2.303856  980.779925,
7.016986  -2.395396  980.861746,
7.026990  -2.319019  980.932225,
7.060146  -2.322867  981.018011,
7.112605  -2.322262  981.170849,
7.136869  -2.318938  981.250042,
7.165833  -2.328433  981.342027,
7.182477  -2.462645  981.355047,
7.201036  -2.481197  981.416882,
7.218329  -2.571619  981.413545,
7.225797  -2.660511  981.407937,
7.230620  -2.737619  981.391146,
7.247644  -2.801886  981.402273,
7.265820  -3.118667  981.260984,
7.259459  -2.981944  981.320163,
7.274042  -3.033971  981.341211,
7.281003  -3.109729  981.320041,
7.274543  -3.198759  981.247508,
7.269540  -2.872937  981.413740,
7.289594  -2.965993  981.417466,
7.266641  -3.269837  981.175229,
7.295180  -3.279937  981.257905,
7.265594  -3.388724  981.088264,
7.280104  -3.346137  981.169964,
6.926420  -2.796780  980.343688,
6.935478  -2.958440  980.291405,
6.952449  -3.034328  980.290909,
6.968394  -3.118801  980.292860,
6.975739  -3.199741  980.283464,
6.995319  -3.213966  980.350688,
6.992795  -3.342091  980.296500,
7.019854  -3.370134  980.354564,
7.042785  -3.353823  980.440007,
7.065490  -3.375321  980.504498,
7.086897  -3.462889  980.531813,
7.112661  -3.428453  980.603666,
7.145359  -3.430923  980.680524,
7.170376  -3.458244  980.747051,
7.195141  -3.450043  980.828804,
7.220433  -3.432626  980.917822,
7.248787  -3.445282  981.001904,
7.275641  -3.458897  981.073657,
6.898166  -2.488752  980.432663,
6.913119  -2.478490  980.516076,
6.913346  -2.558716  980.447531,
6.912705  -2.394446  980.533729,
6.889702  -2.560009  980.367226,
6.900782  -2.317465  980.531984,
6.907742  -2.627002  980.383602,
6.894175  -2.724894  980.287649,
6.924382  -2.298963  980.617636,
6.936683  -2.259622  980.671696,
6.906850  -2.225826  980.602849,
6.960172  -2.249423  980.751817,
6.982801  -2.226968  980.839083,
6.994726  -2.321665  980.849054,
7.037027  -2.227983  981.001523,
7.070460  -2.241132  981.083087,
7.083166  -2.310300  981.097518,
7.095492  -2.253466  981.157951,
7.124349  -2.229562  981.240126,
7.149857  -2.244934  981.328379,
7.171628  -2.263231  981.412398,
7.180973  -2.324977  981.410928,
7.190112  -2.390644  981.404341,
7.210069  -2.411418  981.473149,
7.223924  -2.487346  981.495459,
7.236583  -2.562959  981.478945,
7.249921  -2.641277  981.490102,
7.250782  -2.723222  981.458588,
7.269034  -2.802457  981.486766,
7.292247  -2.877162  981.484623,
7.300468  -3.197686  981.320731,
7.301928  -3.058020  981.404683,
7.308834  -3.136495  981.381429,
7.324458  -3.123138  981.447677,
7.325771  -3.198012  981.405344,
7.316844  -3.257840  981.342481,
7.311192  -2.953267  981.494588,
7.309595  -3.366682  981.243352,
7.333091  -3.321078  981.329908,
7.298836  -3.432194  981.159491,
7.327499  -3.444171  981.243089,
6.900727  -2.801624  980.262318,
6.923798  -2.875189  980.287200,
6.900846  -2.880487  980.202726,
6.947630  -3.102136  980.221995,
6.951946  -3.194636  980.200203,
6.966990  -3.287424  980.218037,
6.988731  -3.271282  980.301723,
6.980322  -3.380825  980.208985,
7.012952  -3.435589  980.282016,
7.035125  -3.437960  980.372084,
7.057490  -3.442084  980.448667,
7.099443  -3.542875  980.532554,
7.126754  -3.504952  980.609992,
7.156501  -3.496447  980.693402,
7.158463  -3.550101  980.675534,
7.192835  -3.529806  980.756334,
7.218656  -3.518667  980.845407,
7.240852  -3.516790  980.928358,
7.266091  -3.521758  981.006757,
7.295540  -3.519145  981.084960,
7.319601  -3.519451  981.165662,
6.860231  -2.412429  980.348484,
6.884739  -2.396670  980.443865,
6.874177  -2.481756  980.369138,
6.878148  -2.305158  980.446786,
6.857092  -2.487854  980.284667,
6.869152  -2.556177  980.295658,
6.884892  -2.638343  980.305022,
6.861262  -2.238609  980.450383,
6.883239  -2.237458  980.514230,
6.871594  -2.744429  980.200920,
6.881693  -2.816012  980.185885,
6.874560  -2.150778  980.543306,
6.899039  -2.148053  980.616190,
6.933530  -2.209577  980.692498,
6.952661  -2.172811  980.769099,
6.970821  -2.144835  980.834676,
7.009762  -2.242532  980.914274,
7.002781  -2.158040  980.928768,
7.029229  -2.153406  981.016419,
7.058655  -2.162497  981.089671,
7.090232  -2.177036  981.168988,
7.104874  -2.139568  981.241887,
7.132148  -2.159868  981.327672,
7.156102  -2.177526  981.406756,
7.178411  -2.222350  981.490277,
7.192667  -2.320500  981.491757,
7.216170  -2.307367  981.577750,
7.231030  -2.392065  981.564232,
7.248410  -2.485860  981.580986,
7.247451  -2.562997  981.533921,
7.269193  -2.559556  981.582807,
7.275619  -2.637069  981.581683,
7.280490  -2.718215  981.545298,
7.304913  -2.803476  981.568996,
7.307198  -2.892762  981.549187,
7.331481  -2.878752  981.607109,
7.332229  -2.961145  981.561922,
7.326964  -3.033982  981.494037,
7.342265  -3.116357  981.500735,
7.354147  -3.197737  981.487747,
7.346513  -3.276195  981.418426,
7.339411  -3.386457  981.317029,
7.362162  -3.360311  981.407169,
7.355029  -3.452295  981.335128,
7.334034  -3.561332  981.202578,
6.876886  -2.876781  980.125608,
6.897148  -2.967231  980.139828,
6.911234  -2.947206  980.222510,
6.922252  -3.029305  980.204398,
6.903372  -3.052568  980.119215,
6.925250  -3.119581  980.155025,
6.924018  -3.200484  980.111351,
6.937726  -3.278018  980.132762,
6.956078  -3.360242  980.134072,
6.961533  -3.438659  980.134993,
6.990303  -3.456508  980.198555,
7.005611  -3.532481  980.228021,
7.029384  -3.518561  980.308964,
7.054141  -3.502308  980.388303,
7.070769  -3.520810  980.457162,
7.086483  -3.602869  980.452441,
7.122020  -3.620387  980.528847,
7.141211  -3.581635  980.602691,
7.172749  -3.602097  980.690792,
7.207868  -3.600563  980.769566,
7.231933  -3.594424  980.849998,
7.256168  -3.594093  980.934567,
7.282560  -3.597553  981.009055,
7.306797  -3.603645  981.086686,
7.329379  -3.612497  981.154668,
6.849770  -2.325841  980.365472,
6.842174  -2.435035  980.269398,
6.843413  -2.238472  980.388255,
6.856966  -2.608472  980.225554,
6.863303  -2.670175  980.208997,
6.851705  -2.163870  980.452196,
6.850179  -2.081017  980.491054,
6.860547  -2.065228  980.551784,
6.888788  -2.076033  980.612089,
6.908846  -2.085439  980.678017,
6.923142  -2.154721  980.688871,
6.935372  -2.085927  980.756887,
6.968815  -2.070345  980.857419,
6.987056  -2.064584  980.943413,
7.018936  -2.087578  981.006154,
7.038826  -2.092251  981.084426,
7.063409  -2.088750  981.159393,
7.111388  -2.085170  981.316494,
7.142810  -2.083703  981.409415,
7.163297  -2.136751  981.483768,
7.175374  -2.101886  981.554063,
7.193884  -2.168631  981.576949,
7.199295  -2.247765  981.555171,
7.220385  -2.228561  981.644528,
7.240124  -2.311430  981.646372,
7.249601  -2.373625  981.658582,
7.253309  -2.421991  981.635861,
7.273387  -2.474919  981.663840,
7.282197  -2.547560  981.649157,
7.299178  -2.622534  981.662731,
7.307594  -2.711247  981.636350,
7.328782  -2.792750  981.655531,
7.343553  -2.865494  981.672346,
7.358778  -2.952436  981.650280,
7.353634  -3.027587  981.580833,
7.360567  -3.109540  981.563413,
7.371825  -3.285014  981.500230,
7.381800  -3.203326  981.564814,
7.383795  -3.356497  981.486644,
7.342806  -3.509577  981.255936,
7.363571  -3.533139  981.313894,
7.374950  -3.436533  981.406065,
7.396661  -3.425237  981.479504,
7.388382  -3.512361  981.404961,
7.358671  -3.598704  981.245100,
6.852936  -2.790438  980.111362,
6.864752  -2.943477  980.073386,
6.876794  -3.031292  980.052391,
6.892301  -3.130159  980.060633,
6.900077  -3.209167  980.036485,
6.934612  -3.438023  980.054031,
6.950156  -3.507247  980.067133,
6.980934  -3.522573  980.130896,
7.016391  -3.614449  980.199104,
7.038063  -3.606165  980.282511,
7.056762  -3.575553  980.373597,
7.090206  -3.718754  980.366735,
7.074942  -3.649755  980.375730,
7.104223  -3.684687  980.455853,
7.137746  -3.683774  980.538830,
7.158567  -3.648394  980.607701,
7.160108  -3.710338  980.595631,
7.193104  -3.687355  980.682550,
7.221683  -3.688007  980.775667,
7.251801  -3.717742  980.852019,
7.246339  -3.656040  980.867233,
7.263458  -3.672828  980.935062,
7.294911  -3.681445  981.010990,
7.324090  -3.692147  981.092495,
7.353205  -3.683449  981.186330,
6.822401  -2.241958  980.293271,
6.828652  -2.311481  980.287859,
6.836144  -2.372661  980.281761,
6.818261  -2.409483  980.204891,
6.826078  -2.157250  980.362153,
6.827816  -2.484697  980.199911,
6.839719  -2.550476  980.205593,
6.810943  -2.535231  980.121157,
6.812118  -2.081413  980.360926,
6.828651  -2.617223  980.134767,
6.841437  -2.703495  980.123633,
6.818439  -2.739318  980.045814,
6.823010  -2.013846  980.454024,
6.830248  -2.086060  980.422250,
6.869101  -2.006927  980.604101,
6.895676  -2.004823  980.691981,
6.928752  -2.008258  980.785838,
6.953853  -2.006766  980.852556,
6.977049  -1.987372  980.924228,
7.009154  -2.038799  981.015277,
7.029751  -2.010332  981.098209,
7.057575  -1.998587  981.185008,
7.081416  -2.055642  981.239438,
7.095691  -2.008083  981.300111,
7.110469  -2.028437  981.358872,
7.116213  -1.993425  981.423616,
7.134125  -1.994209  981.484559,
7.161801  -2.066530  981.498461,
7.171754  -2.048224  981.572043,
7.164855  -1.986295  981.614001,
7.192423  -2.072698  981.640957,
7.208895  -2.146109  981.662666,
7.235161  -2.173577  981.737419,
7.247715  -2.259366  981.727663,
7.259083  -2.331759  981.719838,
7.281312  -2.409351  981.739434,
7.290750  -2.491437  981.720545,
7.307159  -2.559566  981.729498,
7.320761  -2.641089  981.727675,
7.336630  -2.718212  981.727179,
7.348510  -2.795521  981.736026,
7.371961  -2.884055  981.735008,
7.381242  -3.051511  981.653004,
7.378332  -2.963913  981.726883,
7.390134  -3.132798  981.636437,
7.415039  -3.125909  981.721057,
7.408651  -3.279879  981.593436,
7.408746  -3.356480  981.551536,
7.414852  -3.481249  981.493935,
7.382912  -3.597994  981.326397,
7.402946  -3.601679  981.403268,
7.414909  -3.542841  981.466435,
7.374192  -3.664408  981.262897,
7.396349  -3.683924  981.330138,
6.834111  -2.799891  980.042752,
6.841146  -2.867513  980.046663,
6.820210  -2.890088  979.971835,
6.844006  -2.958740  980.009235,
6.869419  -3.106939  979.996751,
6.868308  -3.187644  979.971335,
6.887491  -3.267003  979.986222,
6.910734  -3.281959  980.048134,
6.921332  -3.359547  980.046675,
6.894087  -3.354069  979.962709,
6.926492  -3.518735  979.996715,
6.957894  -3.588475  980.045006,
6.989774  -3.601120  980.126083,
7.029493  -3.684809  980.209498,
7.006968  -3.681490  980.125458,
7.057387  -3.694627  980.287221,
7.093244  -3.784471  980.345074,
7.119877  -3.764125  980.430885,
7.137676  -3.757783  980.512465,
7.174824  -3.761768  980.617058,
7.209970  -3.770566  980.701051,
7.237741  -3.768910  980.784369,
7.256014  -3.771440  980.849471,
7.280408  -3.755707  980.925211,
7.307677  -3.761720  981.005128,
7.329901  -3.773961  981.071057,
7.353381  -3.759923  981.149690,
7.387487  -3.751553  981.239409,
6.787878  -2.162440  980.239656,
6.804486  -2.160116  980.298612,
6.789138  -2.233782  980.210536,
6.804819  -2.317131  980.207334,
6.779816  -2.332718  980.120811,
6.796912  -2.387885  980.143879,
6.802211  -2.457915  980.125317,
6.791142  -2.075302  980.293647,
6.793568  -2.575102  980.049128,
6.811891  -2.660555  980.050855,
6.782676  -1.991639  980.305223,
6.803370  -2.006773  980.377800,
6.785877  -2.625844  979.989150,
6.791659  -2.706214  979.973326,
6.802565  -2.799569  979.960514,
6.788461  -1.912413  980.373758,
6.815407  -1.937914  980.448863,
6.849462  -1.982113  980.527009,
6.860186  -1.927382  980.618026,
6.890361  -1.908517  980.701809,
6.912145  -1.930086  980.771016,
6.940878  -1.946097  980.851660,
6.953408  -1.903061  980.930897,
6.980287  -1.920754  981.003882,
6.996915  -1.987024  981.010924,
7.008645  -1.922363  981.088618,
7.033680  -1.919243  981.167221,
7.053404  -1.915503  981.241372,
7.072842  -1.986454  981.250607,
7.096859  -1.965926  981.351917,
7.082092  -1.903359  981.359996,
7.101397  -1.920938  981.411263,
7.114315  -1.909355  981.484631,
7.139547  -1.923989  981.569225,
7.152285  -2.002253  981.548870,
7.176699  -1.982645  981.669708,
7.173065  -1.930313  981.701049,
7.191267  -1.949635  981.747567,
7.199839  -2.018612  981.720153,
7.209896  -2.081110  981.727304,
7.250189  -2.155084  981.816349,
7.266854  -2.234158  981.817851,
7.277014  -2.321699  981.791762,
7.301143  -2.389253  981.823195,
7.318768  -2.480154  981.816104,
7.329370  -2.571361  981.792979,
7.350488  -2.643890  981.804339,
7.364247  -2.719174  981.809697,
7.369871  -2.806215  981.805960,
7.392829  -2.893396  981.810771,
7.405739  -3.049198  981.728605,
7.403044  -3.010418  981.765352,
7.407978  -2.970996  981.806352,
7.409306  -3.201170  981.652073,
7.436574  -3.215899  981.730696,
7.426674  -3.270815  981.659929,
7.434005  -3.352491  981.639323,
7.423367  -3.428236  981.571079,
7.438968  -3.519789  981.566205,
7.430878  -3.605751  981.488762,
7.420491  -3.679881  981.410629,
7.450536  -3.676276  981.486784,
6.777693  -2.813951  979.875651,
6.796411  -2.887007  979.895288,
6.804750  -2.963054  979.883412,
6.827971  -2.962950  979.939973,
6.840307  -3.036886  979.967032,
6.821307  -3.040644  979.879302,
6.843641  -3.115970  979.932201,
6.866551  -3.276258  979.916572,
6.866056  -3.360737  979.875323,
6.883786  -3.441047  979.891571,
6.907716  -3.438947  979.972568,
6.901627  -3.529377  979.896665,
6.928095  -3.594836  979.954116,
6.926665  -3.720756  979.889784,
6.919820  -3.658646  979.906037,
6.949570  -3.666461  979.971041,
6.976828  -3.675625  980.051850,
7.021590  -3.754658  980.133372,
7.047995  -3.761232  980.204404,
7.072699  -3.773157  980.283359,
7.113985  -3.835619  980.376227,
7.085718  -3.852912  980.290914,
7.135722  -3.842888  980.453628,
7.157765  -3.816916  980.542081,
7.166640  -3.879300  980.530015,
7.191666  -3.835760  980.612046,
7.215596  -3.856496  980.676452,
7.244794  -3.858462  980.759059,
7.267539  -3.829697  980.849810,
7.300140  -3.845233  980.927418,
7.325684  -3.837870  981.013117,
7.348654  -3.839452  981.091453,
7.372673  -3.837747  981.167441,
7.403093  -3.838193  981.247068,
6.775547  -2.092973  980.210141,
6.766090  -2.164825  980.170488,
6.771043  -2.257860  980.127242,
6.767282  -2.404511  980.069015,
6.766724  -2.006069  980.220916,
6.771899  -2.489581  980.039672,
6.765991  -2.553214  979.961865,
6.771394  -2.637809  979.927470,
6.765627  -1.838255  980.331127,
6.783279  -1.826077  980.395491,
6.810765  -1.847275  980.459972,
6.828145  -1.824403  980.539405,
6.843486  -1.900408  980.529588,
6.849182  -1.844646  980.609018,
6.871581  -1.841702  980.688041,
6.898964  -1.840992  980.771700,
6.933166  -1.880960  980.847783,
6.937138  -1.821389  980.927186,
6.961079  -1.836403  981.007220,
6.992140  -1.852162  981.075266,
7.008887  -1.832028  981.157015,
7.038891  -1.846617  981.243371,
7.062656  -1.857886  981.313452,
7.076988  -1.936644  981.305763,
7.080046  -1.847697  981.407139,
7.083546  -1.798355  981.448796,
7.102335  -1.829791  981.497651,
7.128306  -1.840301  981.569425,
7.137782  -1.836677  981.649273,
7.160062  -1.907236  981.657672,
7.174907  -1.887988  981.742275,
7.183049  -1.839977  981.802532,
7.197019  -1.910862  981.821829,
7.221036  -1.997201  981.806183,
7.232364  -2.085833  981.804781,
7.257334  -2.101240  981.874688,
7.274015  -2.162844  981.888801,
7.285143  -2.229260  981.898222,
7.299643  -2.309402  981.881961,
7.330164  -2.409029  981.907955,
7.346410  -2.495093  981.900780,
7.350877  -2.560811  981.868847,
7.371859  -2.641380  981.883581,
7.389043  -2.728718  981.888646,
7.394918  -2.816066  981.865820,
7.411967  -2.797381  981.928949,
7.423716  -3.040389  981.804688,
7.440069  -3.107086  981.821375,
7.412432  -2.872004  981.891518,
7.424142  -2.955878  981.881282,
7.448093  -3.035646  981.889861,
7.448377  -3.296003  981.716094,
7.449727  -3.179421  981.805179,
7.467146  -3.268757  981.805248,
7.469164  -3.355472  981.722728,
7.455469  -3.442146  981.654175,
7.480442  -3.418872  981.746064,
7.466133  -3.527540  981.641977,
7.457030  -3.606869  981.571117,
7.485021  -3.602348  981.653424,
7.419942  -3.767758  981.334358,
7.444502  -3.748115  981.421262,
7.472958  -3.695134  981.544989,
7.469781  -3.763257  981.483161,
7.491795  -3.679547  981.608718,
7.432016  -3.853786  981.317252,
6.774223  -2.726559  979.879929,
6.790204  -2.968910  979.814180,
6.800304  -3.049497  979.803371,
6.811187  -3.128944  979.817709,
6.828049  -3.117581  979.876862,
6.843669  -3.197186  979.881846,
6.818388  -3.218727  979.801373,
6.845044  -3.282691  979.849960,
6.854281  -3.436827  979.811986,
6.872223  -3.511574  979.812882,
6.878364  -3.593407  979.808007,
6.900234  -3.607368  979.874464,
6.894431  -3.684681  979.814754,
6.941249  -3.789767  979.882753,
6.961965  -3.745799  979.970174,
6.992211  -3.752524  980.046737,
6.999664  -3.871299  980.031798,
7.005555  -3.814286  980.059989,
7.030648  -3.841418  980.121987,
7.058152  -3.844009  980.207826,
7.095531  -3.934927  980.279158,
7.116523  -3.907356  980.365000,
7.146991  -3.924093  980.443441,
7.175295  -3.946377  980.515658,
7.202757  -3.920471  980.598216,
7.232651  -3.922601  980.685823,
7.252255  -3.932277  980.758100,
7.278096  -3.909678  980.833805,
7.307911  -3.934159  980.903546,
7.326846  -3.920900  980.967402,
7.345332  -3.904634  981.032023,
7.365118  -3.920678  981.094025,
7.387591  -3.920499  981.170611,
7.421085  -3.921594  981.249944,
7.445978  -3.922920  981.332352,
6.738055  -1.996186  980.122206,
6.751823  -2.083981  980.130650,
6.755720  -2.176515  980.107099,
6.734869  -2.236821  980.037334,
6.755337  -2.321073  980.044162,
6.746160  -2.404992  979.976167,
6.739055  -1.916509  980.200464,
6.756263  -2.480778  979.968733,
6.735893  -2.487829  979.890574,
6.762650  -1.924566  980.281723,
6.749608  -1.854462  980.267136,
6.747354  -2.574022  979.882262,
6.758164  -2.646179  979.876873,
6.737446  -2.641377  979.824118,
6.741798  -1.764823  980.291457,
6.784445  -1.758018  980.457265,
6.811345  -1.759180  980.527518,
6.833918  -1.758922  980.609337,
6.852279  -1.774590  980.671478,
6.873985  -1.754039  980.764385,
6.904309  -1.771617  980.842609,
6.916330  -1.830415  980.849540,
6.948783  -1.757313  981.003982,
6.979371  -1.769396  981.086232,
7.003664  -1.743134  981.200421,
7.022115  -1.771900  981.244578,
7.043876  -1.770053  981.322238,
7.064076  -1.747748  981.408689,
7.110642  -1.751946  981.570340,
7.120017  -1.759254  981.646637,
7.144870  -1.758678  981.731129,
7.161755  -1.830307  981.730976,
7.169568  -1.763223  981.819443,
7.191140  -1.747332  981.900343,
7.201367  -1.832024  981.885824,
7.224873  -1.919791  981.898390,
7.235078  -1.987572  981.885504,
7.249341  -2.045158  981.881118,
7.260306  -1.994665  981.955263,
7.276040  -2.081783  981.971808,
7.289171  -2.170085  981.954267,
7.311074  -2.241722  981.965808,
7.330220  -2.323620  981.967959,
7.348843  -2.398785  981.993173,
7.363932  -2.475966  981.976917,
7.375958  -2.566899  981.959464,
7.389431  -2.647864  981.964993,
7.405118  -2.722026  981.972560,
7.428991  -2.786223  981.995010,
7.436751  -2.873162  981.967229,
7.459824  -3.114984  981.889909,
7.480765  -3.189621  981.884238,
7.452258  -2.961016  981.957595,
7.473136  -3.044576  981.961232,
7.495211  -3.303128  981.868104,
7.489788  -3.247382  981.898450,
7.486804  -3.480526  981.729282,
7.453236  -3.834160  981.404159,
7.490945  -3.767111  981.564208,
7.510935  -3.664280  981.671546,
7.516171  -3.753164  981.647114,
7.491473  -3.840098  981.487853,
7.516402  -3.843496  981.581692,
6.740269  -2.708778  979.795900,
6.754393  -2.790276  979.793107,
6.766614  -2.883892  979.809710,
6.745565  -2.880559  979.727110,
6.774068  -3.039769  979.726821,
6.789670  -3.107620  979.755552,
6.792710  -3.183216  979.740535,
6.792911  -3.269312  979.714063,
6.819965  -3.297703  979.783413,
6.844488  -3.362163  979.800463,
6.815554  -3.361244  979.722408,
6.850918  -3.554968  979.729512,
6.868403  -3.672425  979.743371,
6.876077  -3.743225  979.720888,
6.904762  -3.766731  979.810377,
6.949951  -3.857497  979.874004,
6.917142  -3.844411  979.804530,
6.977624  -3.833751  979.961900,
7.011662  -3.928188  980.044873,
7.045560  -3.924394  980.129944,
7.069048  -3.923295  980.208419,
7.084977  -4.004269  980.235108,
7.111702  -4.001295  980.310754,
7.135917  -3.983934  980.384078,
7.160940  -4.006238  980.448209,
7.194274  -4.011078  980.536317,
7.221024  -3.999193  980.621963,
7.246618  -4.001011  980.695782,
7.273001  -3.998668  980.775932,
7.297259  -4.004557  980.842316,
7.324412  -4.004265  980.920804,
7.350880  -3.993106  981.007405,
7.378681  -4.007559  981.092001,
7.410973  -3.996769  981.176515,
7.433198  -3.998728  981.261540,
7.459422  -4.000599  981.334343,
7.485943  -3.923597  981.422987,
6.714070  -1.918169  980.075664,
6.729005  -1.917962  980.136420,
6.712788  -1.992344  980.039483,
6.721910  -2.073118  980.045117,
6.734985  -2.144246  980.058080,
6.710085  -2.164814  979.981846,
6.711101  -2.234867  979.957546,
6.726468  -2.317744  979.961476,
6.704889  -2.327316  979.882973,
6.718182  -2.401472  979.888017,
6.711767  -1.841575  980.141019,
6.731130  -1.824889  980.215405,
6.711665  -2.471889  979.811844,
6.721560  -2.555578  979.803620,
6.710121  -1.752752  980.199108,
6.694142  -2.584945  979.718595,
6.714683  -2.643244  979.746741,
6.721312  -2.725661  979.714703,
6.701814  -1.664678  980.222664,
6.722947  -1.693758  980.276312,
6.747892  -1.673110  980.357382,
6.762808  -1.752692  980.376347,
6.790885  -1.676536  980.529506,
6.816913  -1.683896  980.608802,
6.873294  -1.673786  980.780468,
6.890379  -1.692939  980.847999,
6.921574  -1.742791  980.921448,
6.925234  -1.680489  980.968979,
6.943794  -1.680019  981.014750,
6.963345  -1.677793  981.072688,
6.983053  -1.677075  981.150560,
6.995015  -1.757231  981.153931,
7.004774  -1.682262  981.265089,
7.030143  -1.678736  981.348429,
7.045660  -1.667189  981.427715,
7.091209  -1.749856  981.493481,
7.102846  -1.671364  981.639072,
7.128757  -1.690079  981.712466,
7.142488  -1.677675  981.798010,
7.170724  -1.681140  981.882492,
7.191713  -1.676129  981.968538,
7.216631  -1.761093  981.968732,
7.228848  -1.842691  981.971123,
7.247250  -1.922098  981.988473,
7.264769  -1.922216  982.051654,
7.278849  -1.995618  982.040938,
7.300968  -2.070871  982.064025,
7.310371  -2.157106  982.035103,
7.331961  -2.183082  982.105244,
7.331758  -2.241793  982.040449,
7.346504  -2.318036  982.056033,
7.365975  -2.383781  982.067228,
7.377084  -2.456153  982.052269,
7.405061  -2.599601  982.048538,
7.393767  -2.527639  982.052404,
7.412168  -2.663665  982.034207,
7.433434  -2.724795  982.051751,
7.453850  -2.811328  982.058869,
7.456788  -2.901484  982.039511,
7.474520  -2.979370  982.022903,
7.490289  -3.119330  981.967965,
7.492134  -2.967371  982.087903,
7.492914  -3.357288  981.807154,
7.516454  -3.362906  981.890437,
7.506583  -3.443062  981.822017,
7.509237  -3.190924  981.975352,
7.521902  -3.280274  981.962555,
7.494690  -3.543982  981.712681,
7.515532  -3.526900  981.790508,
7.514087  -3.601926  981.732674,
7.537663  -3.678307  981.730333,
7.510255  -3.907574  981.499459,
7.538084  -3.825513  981.660585,
7.546393  -3.757275  981.729131,
7.531391  -3.932458  981.555776,
7.550102  -3.914973  981.634531,
6.730827  -2.812367  979.713015,
6.708850  -2.803864  979.643349,
6.721867  -2.877819  979.651316,
6.730396  -2.959346  979.652811,
6.760681  -2.960169  979.731074,
6.772224  -3.128135  979.700919,
6.767480  -3.195636  979.653048,
6.772485  -3.274889  979.631803,
6.792193  -3.351885  979.651863,
6.804722  -3.441447  979.650267,
6.830970  -3.421669  979.739477,
6.838327  -3.489822  979.726883,
6.819518  -3.529876  979.646602,
6.853173  -3.619064  979.715102,
6.838214  -3.674322  979.658481,
6.849277  -3.761770  979.635528,
6.867878  -3.833433  979.673088,
6.892611  -3.826804  979.744237,
6.927694  -3.921022  979.807998,
6.962800  -3.915784  979.891130,
6.989161  -3.925625  979.960783,
7.031892  -4.006078  980.052317,
6.996581  -4.002579  979.967683,
7.060395  -4.005843  980.136770,
7.088511  -4.079411  980.195167,
7.112816  -4.076807  980.271458,
7.143040  -4.069725  980.364255,
7.173609  -4.080747  980.445540,
7.200790  -4.096457  980.510641,
7.221915  -4.080595  980.580487,
7.244214  -4.076887  980.650348,
7.269188  -4.064181  980.711244,
7.290424  -4.079463  980.773483,
7.309695  -4.078052  980.849019,
7.339560  -4.081266  980.931474,
7.360118  -4.078611  981.009428,
7.389921  -4.092054  981.068030,
7.410855  -4.078154  981.129796,
7.433876  -4.066501  981.195946,
7.459404  -4.089379  981.263708,
7.485389  -4.071558  981.345785,
7.492636  -4.010658  981.402775,
7.515631  -3.992182  981.481202,
7.509964  -4.078623  981.410087,
6.687027  -1.914592  980.011916,
6.684231  -2.042625  979.964190,
6.697139  -2.099804  979.956193,
6.684359  -2.202498  979.888139,
6.698485  -2.265444  979.879884,
6.696852  -2.360539  979.837734,
6.688800  -1.761077  980.107972,
6.684941  -2.392528  979.788077,
6.685683  -2.516971  979.730777,
6.714725  -1.607854  980.296251,
6.740770  -1.591157  980.375997,
6.768343  -1.677926  980.448053,
6.778010  -1.588772  980.518434,
6.802436  -1.597436  980.606020,
6.829028  -1.611708  980.685509,
6.848317  -1.695600  980.688166,
6.850311  -1.623388  980.750452,
6.871580  -1.602663  980.845116,
6.902016  -1.615210  980.919947,
6.909470  -1.682328  980.916227,
6.926273  -1.606444  981.003731,
6.954478  -1.592836  981.099975,
6.974390  -1.601881  981.187605,
6.988619  -1.603736  981.255880,
7.001440  -1.594318  981.328955,
7.028598  -1.592807  981.412403,
7.057516  -1.604510  981.500410,
7.072038  -1.690571  981.474555,
7.081939  -1.680980  981.548929,
7.074221  -1.609987  981.580724,
7.116388  -1.611208  981.733639,
7.134906  -1.586914  981.814803,
7.169428  -1.597022  981.949153,
7.201455  -1.615518  982.055021,
7.217801  -1.693907  982.035277,
7.239413  -1.771164  982.052152,
7.255680  -1.854603  982.052194,
7.267860  -1.821710  982.127684,
7.277334  -1.913150  982.123225,
7.301844  -1.989063  982.130694,
7.324868  -2.120844  982.129996,
7.319795  -2.055613  982.154475,
7.355880  -2.248373  982.128480,
7.378514  -2.325136  982.134980,
7.391507  -2.408047  982.118091,
7.403766  -2.476974  982.133488,
7.419646  -2.553798  982.129500,
7.434592  -2.647029  982.129113,
7.454024  -2.735806  982.113758,
7.480312  -2.799877  982.144750,
7.486139  -2.877338  982.114084,
7.495450  -3.045895  982.043722,
7.514614  -3.122637  982.048659,
7.536427  -3.212920  982.050087,
7.508693  -2.945123  982.149159,
7.523409  -3.045620  982.133632,
7.530887  -3.425168  981.898923,
7.540639  -3.364056  981.969630,
7.551855  -3.452098  981.945519,
7.537945  -3.516276  981.875729,
7.548368  -3.295843  982.030838,
7.536795  -3.598442  981.807995,
7.560193  -3.596615  981.889602,
7.557148  -3.682720  981.808866,
7.578129  -3.720754  981.844123,
7.542306  -4.003176  981.568291,
7.566438  -3.849245  981.723936,
7.573241  -3.935001  981.696440,
6.694280  -2.732138  979.631205,
6.685201  -2.801060  979.568235,
6.696198  -2.876165  979.570647,
6.713515  -2.945973  979.584000,
6.720458  -3.028629  979.564184,
6.742114  -3.036064  979.648358,
6.758359  -3.106747  979.654902,
6.737043  -3.219035  979.571302,
6.764947  -3.401596  979.567647,
6.790374  -3.518694  979.579085,
6.804084  -3.608348  979.577307,
6.835173  -3.598917  979.655764,
6.820291  -3.698847  979.571417,
6.842628  -3.840392  979.597300,
6.846456  -3.923527  979.578387,
6.867258  -3.905413  979.646540,
6.900173  -3.912001  979.728656,
6.927346  -3.995186  979.753054,
6.949818  -3.986115  979.824431,
6.974951  -4.001008  979.888976,
7.011791  -4.082836  979.973504,
7.047030  -4.084196  980.055212,
7.066988  -4.073985  980.129504,
7.085690  -4.198959  980.128427,
7.112290  -4.161846  980.215222,
7.078301  -4.133936  980.133814,
7.137113  -4.145838  980.301388,
7.162575  -4.156415  980.370261,
7.191100  -4.162979  980.448324,
7.222138  -4.171300  980.527061,
7.241127  -4.156993  980.608742,
7.266614  -4.148679  980.694224,
7.298193  -4.158127  980.765665,
7.336080  -4.206914  980.860405,
7.322044  -4.153233  980.857555,
7.350919  -4.161059  980.942800,
7.386084  -4.164001  981.018871,
7.412242  -4.159444  981.090605,
7.439071  -4.147917  981.171377,
7.470044  -4.171680  981.237331,
7.498371  -4.159393  981.330183,
7.521267  -4.147872  981.418212,
7.537096  -4.074275  981.492671,
7.565482  -4.087234  981.563079,
7.546961  -4.160723  981.483296,
6.668977  -1.847234  979.965257,
6.688750  -1.842436  980.056424,
6.667603  -1.930534  979.945850,
6.672803  -1.771918  980.029351,
6.686322  -1.980577  979.970244,
6.657283  -2.007814  979.889439,
6.673294  -2.080649  979.886363,
6.683483  -2.141905  979.903198,
6.663757  -2.154079  979.825383,
6.665677  -2.235033  979.796583,
6.677996  -2.315032  979.812536,
6.658880  -2.325682  979.733309,
6.658509  -1.690753  980.055603,
6.670338  -2.407590  979.711851,
6.678918  -2.459897  979.736440,
6.655256  -2.476365  979.647482,
6.662923  -1.617628  980.119230,
6.684413  -1.679879  980.146835,
6.672399  -2.554642  979.660146,
6.685297  -2.646291  979.644759,
6.651987  -2.640686  979.551739,
6.684996  -1.585468  980.208090,
6.675084  -1.497722  980.211091,
6.657406  -1.540469  980.127479,
6.704236  -1.520830  980.283818,
6.723545  -1.532443  980.359562,
6.746241  -1.523907  980.440728,
6.760620  -1.610697  980.434952,
6.788760  -1.517973  980.607787,
6.820771  -1.521286  980.691622,
6.844591  -1.565954  980.764604,
6.838848  -1.502154  980.787948,
6.864345  -1.527460  980.842227,
6.886336  -1.524960  980.930412,
6.917945  -1.534454  981.020501,
6.954546  -1.525985  981.171029,
6.973414  -1.536141  981.247671,
6.988763  -1.505529  981.313823,
7.003108  -1.516187  981.397510,
7.034749  -1.527170  981.486830,
7.060890  -1.525501  981.575209,
7.087509  -1.578762  981.651491,
7.098302  -1.537638  981.714994,
7.116445  -1.526481  981.788831,
7.139554  -1.518029  981.887534,
7.155135  -1.610345  981.873739,
7.166952  -1.551617  981.985160,
7.178428  -1.545588  982.027753,
7.199116  -1.533824  982.108362,
7.221908  -1.598605  982.146452,
7.232439  -1.684058  982.119393,
7.253026  -1.752788  982.129945,
7.272333  -1.756557  982.208462,
7.283377  -1.846430  982.194408,
7.303809  -1.920905  982.206945,
7.324440  -1.995490  982.217781,
7.341362  -2.071906  982.214190,
7.357757  -2.159516  982.204495,
7.377649  -2.239156  982.208041,
7.393958  -2.313826  982.211683,
7.414411  -2.339724  982.250503,
7.409105  -2.400232  982.189152,
7.428967  -2.484600  982.219018,
7.440690  -2.573653  982.199837,
7.459551  -2.634516  982.225533,
7.473857  -2.713390  982.195996,
7.500215  -2.739400  982.270250,
7.490363  -2.788994  982.216908,
7.506531  -2.868674  982.205572,
7.527034  -2.958452  982.213229,
7.537684  -3.133196  982.114517,
7.563170  -3.196508  982.132157,
7.577127  -3.242149  982.157141,
7.570776  -3.277390  982.103385,
7.544027  -3.037303  982.221012,
7.564493  -3.429748  982.000484,
7.572839  -3.368974  982.065721,
7.572958  -3.769764  981.797214,
7.580822  -3.669686  981.900957,
7.606756  -3.761182  981.889663,
7.592891  -3.838253  981.815137,
7.588268  -3.906357  981.755703,
7.614363  -3.915439  981.811589,
7.573095  -4.013001  981.652207,
7.606497  -3.996558  981.744385,
7.595904  -4.091810  981.638781,
6.670729  -2.715506  979.569076,
6.658952  -2.788329  979.500695,
6.683904  -2.954938  979.516033,
6.684676  -3.035332  979.472536,
6.705621  -3.104837  979.507326,
6.730259  -3.130356  979.580933,
6.710068  -3.191391  979.484570,
6.725241  -3.270169  979.499330,
6.751422  -3.290636  979.552635,
6.765431  -3.338405  979.577747,
6.734579  -3.357780  979.485674,
6.773004  -3.459891  979.555663,
6.781631  -3.557500  979.526307,
6.790797  -3.666119  979.512840,
6.802891  -3.746673  979.495107,
6.820735  -3.775901  979.558305,
6.824565  -3.936107  979.504806,
6.854350  -4.006020  979.566882,
6.883226  -3.991496  979.656593,
6.887313  -4.077194  979.626268,
6.917542  -4.078477  979.708864,
6.949367  -4.071534  979.800822,
6.981601  -4.079652  979.887106,
7.009744  -4.236649  979.897352,
7.033449  -4.167018  979.976619,
7.001678  -4.159425  979.891018,
7.055438  -4.165851  980.062291,
7.089357  -4.258784  980.116678,
7.117772  -4.248582  980.194656,
7.145567  -4.234255  980.281878,
7.182826  -4.235809  980.368413,
7.212889  -4.235883  980.446503,
7.230279  -4.255055  980.504884,
7.245714  -4.241569  980.569004,
7.260657  -4.225554  980.633195,
7.290196  -4.236504  980.691725,
7.309515  -4.238572  980.775714,
7.336564  -4.268656  980.828131,
7.359693  -4.250548  980.907253,
7.378709  -4.241193  980.983234,
7.411174  -4.240020  981.046479,
7.434352  -4.220840  981.111836,
7.461290  -4.237615  981.171066,
7.487794  -4.241552  981.244725,
7.506285  -4.250971  981.316710,
7.530777  -4.231537  981.397584,
7.575161  -4.172939  981.535718,
6.623093  -1.779278  979.868386,
6.651776  -1.753943  979.957558,
6.637684  -1.837611  979.896632,
6.651964  -1.920478  979.886238,
6.636137  -1.666334  979.972004,
6.622895  -1.910629  979.826274,
6.633945  -1.986057  979.806286,
6.649248  -2.075404  979.814888,
6.628377  -2.061060  979.750516,
6.635853  -2.153266  979.743039,
6.635633  -2.242614  979.708929,
6.625601  -2.245352  979.634629,
6.631706  -2.316705  979.645397,
6.648015  -2.385423  979.665313,
6.621215  -1.586570  979.973901,
6.646073  -1.600008  980.049823,
6.636889  -2.404310  979.597147,
6.632043  -2.483668  979.557374,
6.652849  -2.561446  979.587391,
6.630086  -1.521249  980.046480,
6.625117  -2.568998  979.494740,
6.632617  -2.648604  979.479485,
6.646050  -2.721522  979.491509,
6.640496  -1.454294  980.124905,
6.663606  -1.415355  980.198960,
6.688439  -1.440116  980.286676,
6.717599  -1.449187  980.379259,
6.736833  -1.438201  980.461258,
6.763094  -1.502057  980.524112,
6.766849  -1.440271  980.585820,
6.800698  -1.442610  980.685320,
6.823077  -1.437842  980.769682,
6.853756  -1.462477  980.856495,
6.866629  -1.426462  980.933044,
6.895439  -1.457564  981.003689,
6.930592  -1.497449  981.084013,
6.937212  -1.456624  981.148630,
6.956482  -1.444339  981.252114,
6.978738  -1.433375  981.344297,
7.001004  -1.435240  981.420328,
7.017224  -1.461477  981.468849,
7.038445  -1.440202  981.560751,
7.063467  -1.440924  981.644816,
7.076870  -1.510533  981.659059,
7.085989  -1.461602  981.731020,
7.086834  -1.415095  981.768309,
7.106627  -1.457665  981.817936,
7.116003  -1.420891  981.893628,
7.144486  -1.438443  981.973470,
7.158151  -1.512234  981.970274,
7.171249  -1.480754  982.045794,
7.191116  -1.456300  982.134171,
7.205426  -1.439260  982.223325,
7.220727  -1.518036  982.194645,
7.250472  -1.663513  982.197658,
7.245219  -1.595136  982.238911,
7.271381  -1.676804  982.269901,
7.291778  -1.744192  982.295626,
7.307203  -1.828981  982.276516,
7.325810  -1.918480  982.289450,
7.345098  -1.998347  982.292927,
7.371172  -2.083875  982.289474,
7.382002  -2.165684  982.289824,
7.404703  -2.268572  982.287610,
7.407355  -2.210814  982.331171,
7.425056  -2.327993  982.298456,
7.436499  -2.401130  982.285044,
7.456173  -2.464892  982.299404,
7.460790  -2.545998  982.281985,
7.479141  -2.612578  982.306503,
7.486067  -2.680952  982.290457,
7.515958  -2.807953  982.289044,
7.538695  -2.882915  982.282282,
7.550410  -2.968480  982.288051,
7.573267  -2.977387  982.350738,
7.559763  -3.132286  982.201664,
7.571413  -3.090069  982.251352,
7.579837  -3.203923  982.199723,
7.598921  -3.283696  982.204682,
7.597691  -3.349095  982.139450,
7.570366  -3.516921  981.966262,
7.581859  -3.454095  982.047189,
7.598937  -3.526325  982.048234,
7.592948  -3.599707  981.973010,
7.606559  -3.440141  982.127543,
7.615178  -3.685304  981.966876,
7.625138  -3.848103  981.891875,
7.635705  -3.778363  981.973563,
7.635068  -3.934514  981.868637,
7.587021  -4.151954  981.593340,
7.617183  -4.176847  981.657021,
7.629612  -3.990665  981.819433,
7.651050  -3.924745  981.924955,
7.612817  -4.077426  981.711397,
7.640556  -4.065411  981.804584,
7.629610  -4.145257  981.715933,
6.622236  -2.710675  979.432647,
6.626835  -2.799746  979.418769,
6.641524  -2.878301  979.412029,
6.660446  -2.871734  979.489182,
6.657788  -2.951623  979.422503,
6.683942  -3.118239  979.433568,
6.680329  -3.200986  979.397741,
6.702985  -3.285853  979.418181,
6.707574  -3.372029  979.394809,
6.719501  -3.443890  979.407463,
6.747117  -3.443135  979.484795,
6.762296  -3.516474  979.494117,
6.736740  -3.531819  979.412455,
6.767479  -3.597805  979.472484,
6.767004  -3.684846  979.445316,
6.768061  -3.783661  979.415530,
6.781217  -3.855822  979.406355,
6.813365  -3.843328  979.489802,
6.799276  -3.927496  979.421006,
6.803986  -3.996900  979.405719,
6.822489  -3.997400  979.473407,
6.837463  -4.111745  979.470188,
6.862387  -4.095176  979.547590,
6.838878  -4.055154  979.496488,
6.880260  -4.159328  979.573007,
6.906766  -4.159148  979.646098,
6.934332  -4.157471  979.728788,
6.969651  -4.159334  979.807610,
7.034854  -4.247435  979.962787,
7.058629  -4.241951  980.039756,
7.085705  -4.310546  980.073366,
7.105938  -4.332053  980.138103,
7.071682  -4.331606  980.022111,
7.136754  -4.325651  980.221577,
7.172963  -4.315636  980.310034,
7.199501  -4.305562  980.383885,
7.222170  -4.322897  980.443296,
7.246633  -4.330148  980.518415,
7.269875  -4.308657  980.610082,
7.292543  -4.320642  980.688119,
7.321770  -4.324970  980.766591,
7.357927  -4.334758  980.853144,
7.383105  -4.310608  980.934671,
7.414355  -4.328108  981.009987,
7.442584  -4.300406  981.093586,
7.471449  -4.318844  981.167008,
7.496889  -4.323318  981.246423,
7.525886  -4.322553  981.328397,
7.553016  -4.318674  981.408348,
7.569502  -4.244427  981.476155,
7.596260  -4.236426  981.565051,
7.585116  -4.319113  981.490112,
6.620867  -1.705899  979.893767,
6.600764  -1.795888  979.792700,
6.608547  -1.639760  979.890118,
6.608845  -1.848659  979.809065,
6.607398  -1.920476  979.755193,
6.607630  -1.997643  979.716881,
6.606383  -2.085151  979.690930,
6.611304  -2.168057  979.655701,
6.609255  -2.281781  979.563862,
6.616211  -2.342876  979.565272,
6.611943  -2.409141  979.525487,
6.610637  -1.439757  980.026161,
6.607021  -2.632006  979.419159,
6.621203  -1.402663  980.082517,
6.623553  -1.350520  980.136034,
6.643253  -1.342495  980.219183,
6.689964  -1.363453  980.344424,
6.717060  -1.359068  980.437378,
6.741292  -1.360378  980.525793,
6.753239  -1.436997  980.527744,
6.774350  -1.392619  980.639858,
6.764899  -1.335404  980.643876,
6.784806  -1.348687  980.703329,
6.808496  -1.362667  980.769550,
6.830166  -1.373288  980.853039,
6.881470  -1.362555  981.013800,
6.905045  -1.346157  981.103587,
6.912780  -1.423355  981.082943,
6.924171  -1.403658  981.168796,
6.935630  -1.355595  981.236482,
6.959858  -1.354959  981.322721,
6.985435  -1.358086  981.416281,
7.012549  -1.395937  981.491982,
7.000860  -1.339103  981.505490,
7.026137  -1.354099  981.568687,
7.042948  -1.373503  981.636228,
7.067449  -1.351992  981.719420,
7.089001  -1.374853  981.819056,
7.098737  -1.338049  981.891689,
7.120020  -1.358155  981.970615,
7.142931  -1.357079  982.052021,
7.160081  -1.421855  982.068099,
7.169810  -1.375055  982.141072,
7.185479  -1.366986  982.210868,
7.199554  -1.352020  982.284227,
7.223384  -1.426299  982.308581,
7.243499  -1.515507  982.293874,
7.261139  -1.608316  982.306114,
7.273879  -1.579824  982.375380,
7.291153  -1.668690  982.362899,
7.316274  -1.758496  982.375758,
7.345720  -1.792880  982.442949,
7.333234  -1.842847  982.359843,
7.346899  -1.925104  982.369132,
7.365188  -2.001961  982.369418,
7.393808  -2.085100  982.366306,
7.413072  -2.159021  982.390487,
7.423690  -2.242194  982.365004,
7.437462  -2.318117  982.369184,
7.456919  -2.399499  982.371224,
7.472994  -2.484331  982.367883,
7.488737  -2.558322  982.367373,
7.504476  -2.635255  982.374129,
7.527926  -2.725951  982.370004,
7.538152  -2.818221  982.358140,
7.569032  -2.907639  982.366242,
7.566075  -2.847400  982.408084,
7.579294  -3.049664  982.308264,
7.600198  -3.032615  982.384204,
7.595187  -3.133007  982.296354,
7.597387  -3.204886  982.262637,
7.621702  -3.363778  982.215912,
7.621552  -3.278883  982.282477,
7.646198  -3.350832  982.300782,
7.629971  -3.440058  982.201401,
7.616977  -3.599833  982.048525,
7.620735  -3.529973  982.116911,
7.628137  -3.662792  982.036282,
7.641308  -3.711496  982.042454,
7.640693  -3.653200  982.085970,
7.655527  -3.858069  981.975483,
7.625055  -4.254819  981.630255,
7.647109  -4.192964  981.745529,
7.639632  -4.130459  981.768247,
7.645709  -4.250440  981.698216,
7.653776  -4.012080  981.893600,
7.663571  -3.920938  981.978809,
7.674410  -3.987378  981.973350,
7.664304  -4.090457  981.877114,
6.611706  -2.718269  979.371682,
6.607540  -2.791259  979.338146,
6.616065  -2.888497  979.328871,
6.638610  -2.974187  979.353369,
6.628700  -3.055525  979.316598,
6.658949  -3.043309  979.394435,
6.654934  -3.213119  979.317904,
6.695630  -3.436288  979.328683,
6.707899  -3.516779  979.334271,
6.719243  -3.598225  979.324454,
6.739718  -3.624584  979.399198,
6.744043  -3.704112  979.385854,
6.732717  -3.769679  979.325740,
6.766918  -3.915434  979.345659,
6.775939  -3.996581  979.338262,
6.792560  -4.086870  979.354399,
6.810038  -4.064886  979.416734,
6.850811  -4.167931  979.487798,
6.864656  -4.227900  979.507718,
6.891243  -4.239460  979.575146,
6.918489  -4.240223  979.649847,
6.947334  -4.239845  979.732935,
6.979614  -4.245996  979.813601,
7.007623  -4.320711  979.850953,
7.030016  -4.322594  979.916030,
6.984617  -4.335211  979.785921,
7.048801  -4.307025  979.980290,
7.087515  -4.400531  980.049396,
7.127502  -4.406202  980.142562,
7.146962  -4.403594  980.209694,
7.170653  -4.403049  980.277248,
7.199320  -4.387247  980.361228,
7.230833  -4.398717  980.440157,
7.250833  -4.415104  980.493863,
7.262380  -4.386450  980.553632,
7.285079  -4.400086  980.613708,
7.309141  -4.401337  980.688940,
7.336363  -4.400089  980.769929,
7.362017  -4.412061  980.836881,
7.385477  -4.392943  980.919445,
7.414985  -4.413634  980.994250,
7.453465  -4.390535  981.079233,
7.489048  -4.401786  981.163513,
7.519462  -4.399821  981.249768,
7.546743  -4.395508  981.332643,
7.569689  -4.401287  981.411518,
7.602684  -4.401914  981.495101,
7.615252  -4.327544  981.564317,
7.641861  -4.325850  981.642654,
7.632080  -4.410462  981.577514,
6.581543  -1.605858  979.813656,
6.592064  -1.684101  979.808097,
6.603871  -1.741901  979.817652,
6.580558  -1.762341  979.731075,
6.577810  -1.516043  979.867731,
6.598651  -1.574588  979.900337,
6.590092  -1.849188  979.722837,
6.584728  -2.018425  979.638477,
6.590508  -2.102461  979.625434,
6.571429  -2.078911  979.558172,
6.590341  -2.160032  979.562143,
6.599222  -2.218717  979.581435,
6.579359  -2.242805  979.491948,
6.599716  -1.508256  979.957386,
6.589435  -1.437086  979.962252,
6.586611  -2.333121  979.482771,
6.594343  -2.413427  979.466701,
6.608884  -2.487529  979.479428,
6.585424  -2.472148  979.412217,
6.576802  -1.359793  979.967430,
6.596383  -2.549235  979.401356,
6.583616  -2.640081  979.341141,
6.601722  -1.362254  980.044831,
6.586860  -1.282138  980.044134,
6.631209  -1.277830  980.211733,
6.657906  -1.290459  980.295799,
6.667347  -1.371451  980.277029,
6.686993  -1.288824  980.380779,
6.706679  -1.282530  980.441680,
6.724728  -1.280123  980.508019,
6.741911  -1.271695  980.594145,
6.759183  -1.362947  980.595790,
6.767613  -1.289772  980.683754,
6.784039  -1.270416  980.762494,
6.809137  -1.295668  980.827561,
6.851494  -1.346488  980.931963,
6.844783  -1.280359  980.969882,
6.863703  -1.283126  981.022559,
6.882707  -1.277167  981.090921,
6.910360  -1.278008  981.178321,
6.916031  -1.347617  981.171873,
6.935488  -1.276628  981.270662,
6.945363  -1.265408  981.345713,
6.965251  -1.283085  981.409770,
6.984040  -1.278010  981.487932,
7.027996  -1.284325  981.642091,
7.048748  -1.259749  981.729371,
7.068264  -1.288522  981.814003,
7.086767  -1.265024  981.903655,
7.101801  -1.278119  981.973008,
7.122886  -1.282229  982.051547,
7.147812  -1.285877  982.130542,
7.171295  -1.304525  982.209333,
7.182282  -1.266413  982.284466,
7.201628  -1.293594  982.350383,
7.224641  -1.362979  982.372357,
7.247767  -1.446483  982.383729,
7.261717  -1.514089  982.371431,
7.280252  -1.512339  982.448225,
7.299351  -1.599648  982.447789,
7.318395  -1.680092  982.443651,
7.336507  -1.737245  982.457906,
7.353426  -1.864365  982.432851,
7.377312  -1.931096  982.448667,
7.388771  -2.011933  982.435491,
7.410531  -2.078997  982.448419,
7.427761  -2.144913  982.463982,
7.442304  -2.236161  982.445325,
7.464077  -2.328186  982.455770,
7.485404  -2.426710  982.448360,
7.495970  -2.496790  982.435591,
7.514744  -2.562237  982.454139,
7.535109  -2.637932  982.447802,
7.549426  -2.708719  982.455049,
7.561507  -2.782043  982.445775,
7.585961  -2.867551  982.456237,
7.601130  -2.952631  982.441890,
7.614038  -3.110570  982.380424,
7.622153  -3.031946  982.452898,
7.625937  -3.199533  982.349214,
7.657251  -3.398916  982.322984,
7.649196  -3.439424  982.265769,
7.645885  -3.276588  982.371977,
7.643795  -3.515769  982.199054,
7.644182  -3.594381  982.143042,
7.659241  -3.756850  982.063222,
7.666437  -3.678877  982.129629,
7.680640  -3.760221  982.136538,
7.674163  -3.836325  982.059831,
7.680964  -3.917784  982.036522,
7.663094  -4.164582  981.826309,
7.676454  -4.248956  981.790798,
7.667797  -4.322337  981.729136,
7.684192  -4.148175  981.904266,
7.687088  -4.067337  981.963594,
7.698604  -3.997572  982.049471,
7.717224  -4.084574  982.049918,
7.707595  -4.158136  981.975408,
6.588165  -2.716980  979.299250,
6.582929  -2.813558  979.252909,
6.615956  -2.977142  979.295828,
6.606224  -3.050837  979.237534,
6.623748  -3.123365  979.250965,
6.656464  -3.129648  979.335746,
6.634062  -3.203958  979.250842,
6.648497  -3.290990  979.256047,
6.678441  -3.270953  979.341513,
6.680276  -3.352178  979.320139,
6.654078  -3.372823  979.236481,
6.686876  -3.577051  979.248263,
6.692180  -3.667703  979.241285,
6.717980  -3.684540  979.319910,
6.704136  -3.756295  979.247138,
6.715520  -3.843375  979.252648,
6.742312  -3.842480  979.332066,
6.737737  -3.927668  979.262523,
6.768886  -4.079465  979.291531,
6.770769  -4.162015  979.265977,
6.791545  -4.153394  979.328548,
6.818114  -4.160927  979.405514,
6.846190  -4.231488  979.434094,
6.848008  -4.358922  979.416677,
6.868303  -4.306853  979.487997,
6.907725  -4.320033  979.570775,
6.931060  -4.318136  979.654930,
6.961011  -4.316138  979.731305,
6.974931  -4.405573  979.727253,
7.006692  -4.407192  979.798657,
7.026686  -4.397921  979.876805,
7.056212  -4.392982  979.958438,
7.089973  -4.494768  980.017231,
7.105644  -4.468392  980.076843,
7.068490  -4.476781  979.963492,
7.133153  -4.492569  980.123572,
7.165439  -4.483037  980.213190,
7.190373  -4.476938  980.305283,
7.218122  -4.464763  980.383126,
7.249326  -4.484276  980.438293,
7.269970  -4.477216  980.528902,
7.296641  -4.487174  980.612599,
7.323416  -4.476579  980.698925,
7.353804  -4.477898  980.773097,
7.386832  -4.479999  980.846464,
7.403876  -4.480777  980.926990,
7.433995  -4.481977  981.009770,
7.467794  -4.477978  981.091953,
7.509802  -4.487497  981.177760,
7.534420  -4.466432  981.261091,
7.562041  -4.482617  981.337088,
7.585925  -4.479706  981.412224,
7.618809  -4.488391  981.499255,
7.655376  -4.501734  981.579619,
6.542932  -1.522771  979.724155,
6.561709  -1.538668  979.792116,
6.553114  -1.602315  979.728639,
6.568535  -1.677625  979.732766,
6.541783  -1.675264  979.652140,
6.557883  -1.744201  979.661431,
6.560898  -1.828585  979.649721,
6.558841  -1.459168  979.807457,
6.569682  -1.434907  979.892293,
6.577029  -1.926627  979.655658,
6.554101  -1.900671  979.581360,
6.558491  -1.988368  979.564663,
6.533175  -1.986394  979.479006,
6.547572  -2.060198  979.489418,
6.557768  -2.146786  979.486538,
6.540171  -2.156378  979.420863,
6.555701  -2.225487  979.416583,
6.558790  -2.309076  979.402244,
6.554652  -1.361457  979.893853,
6.572349  -2.396385  979.402994,
6.551044  -2.388769  979.334712,
6.558337  -2.477177  979.328194,
6.568909  -2.571814  979.317849,
6.541810  -1.286085  979.895747,
6.564912  -1.282405  979.969545,
6.547756  -2.558039  979.251544,
6.557812  -2.643017  979.253164,
6.567873  -2.734118  979.237232,
6.554209  -1.197307  979.971654,
6.580841  -1.200839  980.067063,
6.608659  -1.257812  980.129088,
6.606765  -1.188782  980.146061,
6.616579  -1.213980  980.198364,
6.638387  -1.198030  980.282223,
6.666244  -1.219883  980.353656,
6.694261  -1.206398  980.436220,
6.707477  -1.195906  980.532804,
6.734923  -1.191251  980.622007,
6.751546  -1.216277  980.688273,
6.795749  -1.206017  980.848700,
6.823471  -1.196812  980.940315,
6.828148  -1.279780  980.898663,
6.850543  -1.207768  981.021483,
6.866908  -1.205083  981.089070,
6.882270  -1.193542  981.163833,
6.909840  -1.201581  981.248749,
6.930991  -1.199174  981.328550,
6.952033  -1.197042  981.410567,
6.966351  -1.210749  981.477775,
7.006781  -1.285725  981.561938,
7.031678  -1.180230  981.742370,
7.052491  -1.199653  981.812264,
7.067701  -1.199298  981.889736,
7.086133  -1.198457  981.972712,
7.102929  -1.204998  982.045990,
7.124830  -1.206346  982.132853,
7.147593  -1.210316  982.214575,
7.165639  -1.202804  982.290545,
7.186594  -1.209366  982.365855,
7.206751  -1.197630  982.455296,
7.219229  -1.280011  982.430265,
7.245939  -1.363408  982.462766,
7.262342  -1.440406  982.452239,
7.279521  -1.433088  982.527132,
7.298409  -1.515007  982.529026,
7.310671  -1.586122  982.517056,
7.326625  -1.640682  982.537950,
7.320774  -1.573608  982.566463,
7.341933  -1.704690  982.538257,
7.361220  -1.772352  982.523388,
7.379480  -1.853345  982.520362,
7.394343  -1.921264  982.519737,
7.409951  -1.990491  982.514805,
7.413271  -1.926054  982.578245,
7.435638  -2.072251  982.531101,
7.444117  -2.159079  982.531134,
7.466932  -2.240300  982.524716,
7.485498  -2.309464  982.541791,
7.500934  -2.383983  982.533657,
7.514902  -2.475328  982.521751,
7.536260  -2.565937  982.532224,
7.556810  -2.645398  982.527298,
7.572072  -2.664178  982.590683,
7.572534  -2.724696  982.523736,
7.587933  -2.797506  982.531159,
7.608876  -2.882298  982.532393,
7.628106  -2.960893  982.522425,
7.642812  -3.107536  982.471190,
7.650446  -3.043354  982.533032,
7.673722  -3.359850  982.385719,
7.683032  -3.451573  982.352613,
7.677521  -3.527856  982.291286,
7.646046  -3.192460  982.445182,
7.674487  -3.277655  982.449726,
7.690929  -3.348133  982.456351,
7.669191  -3.596382  982.207929,
7.693107  -3.614028  982.271041,
7.683717  -3.685119  982.209936,
7.704462  -3.831739  982.146097,
7.701801  -3.753430  982.212221,
7.726328  -3.816018  982.229750,
7.712433  -3.917578  982.117314,
7.657815  -4.386198  981.663012,
7.687501  -4.396979  981.727228,
7.700622  -4.325715  981.812123,
7.696636  -4.236733  981.885706,
7.713216  -4.413698  981.785381,
7.739835  -4.165628  982.055116,
7.726521  -4.012055  982.139080,
6.548763  -2.708190  979.191078,
6.555299  -2.784705  979.176175,
6.564747  -2.867084  979.162632,
6.589016  -2.891505  979.235178,
6.597086  -2.963048  979.240662,
6.580627  -3.041448  979.162600,
6.604645  -3.198892  979.173446,
6.619683  -3.279548  979.173313,
6.626562  -3.360691  979.165468,
6.638371  -3.445167  979.167840,
6.667901  -3.436715  979.251476,
6.682165  -3.502526  979.266108,
6.653304  -3.520318  979.190485,
6.690617  -3.833382  979.171364,
6.704782  -3.920221  979.179153,
6.715769  -3.998874  979.188322,
6.749241  -4.011377  979.260447,
6.745294  -4.086008  979.221421,
6.734202  -4.171429  979.174247,
6.773156  -4.241853  979.242871,
6.804406  -4.235115  979.330962,
6.822477  -4.319826  979.346676,
6.835338  -4.295531  979.402392,
6.850524  -4.416342  979.401885,
6.883584  -4.402766  979.494190,
6.924420  -4.399243  979.595581,
6.949587  -4.386455  979.665497,
6.955217  -4.471480  979.644825,
6.992722  -4.479078  979.729752,
7.022246  -4.489306  979.818830,
7.045027  -4.466111  979.898795,
7.048763  -4.551115  979.883263,
7.083588  -4.565297  979.959870,
7.114054  -4.557352  980.047168,
7.146197  -4.559399  980.126629,
7.172650  -4.568134  980.194656,
7.190352  -4.556976  980.272121,
7.220595  -4.549952  980.360416,
7.254703  -4.553723  980.451753,
7.282119  -4.557814  980.526784,
7.306097  -4.575409  980.585884,
7.330441  -4.559111  980.649427,
7.345250  -4.545176  980.713246,
7.371313  -4.560699  980.773990,
7.402338  -4.562113  980.848415,
7.427102  -4.561227  980.931593,
7.456047  -4.556273  981.011568,
7.487225  -4.560496  981.090786,
7.516237  -4.572481  981.158724,
7.541455  -4.546798  981.245588,
7.580728  -4.562013  981.341082,
7.602059  -4.550464  981.420021,
7.628944  -4.574425  981.465992,
7.649279  -4.566052  981.528545,
7.668041  -4.464674  981.655445,
7.670721  -4.567042  981.586463,
7.694996  -4.556122  981.656082,
6.532189  -1.594043  979.652377,
6.534369  -1.745350  979.573144,
6.541506  -1.830111  979.581866,
6.540989  -1.372543  979.816577,
6.525100  -1.839037  979.529693,
6.534264  -1.917851  979.505251,
6.527282  -2.088419  979.405700,
6.526718  -2.162324  979.364710,
6.530857  -2.319443  979.302544,
6.527289  -2.405966  979.249330,
6.535347  -2.483776  979.239891,
6.527457  -1.204308  979.871081,
6.529423  -2.599040  979.171579,
6.521694  -1.112505  979.907885,
6.545695  -1.111092  979.982608,
6.566979  -1.125439  980.051115,
6.593471  -1.119062  980.134897,
6.616644  -1.134607  980.212455,
6.633797  -1.105529  980.286697,
6.663583  -1.141495  980.367049,
6.695330  -1.114284  980.537792,
6.719684  -1.134628  980.601275,
6.736789  -1.120629  980.687363,
6.767657  -1.182469  980.764584,
6.772121  -1.120276  980.823414,
6.797295  -1.124727  980.908084,
6.816313  -1.114592  981.002505,
6.847586  -1.143239  981.089481,
6.858094  -1.105216  981.169903,
6.888062  -1.117484  981.242059,
6.911518  -1.122829  981.325074,
6.956346  -1.117361  981.486768,
6.979783  -1.130736  981.583023,
6.990162  -1.208489  981.560161,
7.013381  -1.184302  981.655958,
7.012140  -1.113526  981.728563,
7.029740  -1.116427  981.812255,
7.044287  -1.124742  981.887743,
7.066719  -1.124503  981.965290,
7.085790  -1.123302  982.044588,
7.102978  -1.133801  982.115035,
7.118665  -1.118036  982.200852,
7.148759  -1.129737  982.297921,
7.170979  -1.122878  982.389433,
7.186810  -1.122978  982.451650,
7.201522  -1.125183  982.510563,
7.225374  -1.186108  982.537399,
7.240123  -1.271653  982.519165,
7.264507  -1.344198  982.541064,
7.285997  -1.361492  982.613138,
7.299724  -1.443713  982.607886,
7.319177  -1.518015  982.616433,
7.337045  -1.600916  982.618442,
7.359932  -1.672415  982.615654,
7.373822  -1.748569  982.599613,
7.385629  -1.813795  982.580135,
7.403125  -1.868153  982.612549,
7.402855  -1.806974  982.644834,
7.431607  -2.000309  982.606065,
7.452934  -2.077059  982.602073,
7.473871  -2.163409  982.609338,
7.495122  -2.185465  982.670940,
7.488535  -2.243001  982.606355,
7.509657  -2.322467  982.611740,
7.530210  -2.411049  982.617633,
7.538379  -2.490556  982.597891,
7.564408  -2.606321  982.605072,
7.558960  -2.543161  982.626783,
7.597896  -2.727071  982.608356,
7.608956  -2.810689  982.613168,
7.633592  -2.898623  982.606678,
7.668138  -3.128955  982.538989,
7.684466  -3.220843  982.530669,
7.651576  -2.973319  982.596798,
7.672311  -3.037553  982.612866,
7.690622  -3.104330  982.624575,
7.705152  -3.521964  982.388357,
7.701198  -3.427890  982.434135,
7.704558  -3.601443  982.346783,
7.702191  -3.298826  982.525998,
7.713290  -3.375647  982.505926,
7.726286  -3.433498  982.526158,
7.731110  -3.360612  982.565837,
7.706884  -3.685046  982.283860,
7.728944  -3.612916  982.421892,
7.733563  -3.882433  982.213013,
7.726704  -3.759866  982.294183,
7.698019  -4.485608  981.725145,
7.725924  -4.401269  981.848496,
7.729548  -4.318741  981.905318,
7.730963  -4.246259  981.977814,
7.766755  -4.247070  982.061463,
7.747277  -4.319899  981.970405,
7.745217  -4.097795  982.127243,
7.760296  -4.158970  982.130754,
7.744970  -3.950185  982.203304,
7.759870  -4.016276  982.220205,
7.761602  -4.071424  982.197824,
6.529359  -2.659398  979.160997,
6.531192  -2.724044  979.123602,
6.538436  -2.889131  979.079901,
6.551005  -2.942677  979.102432,
6.576649  -2.956973  979.165508,
6.556885  -3.016989  979.087886,
6.565044  -3.104732  979.085970,
6.590738  -3.121706  979.166263,
6.575827  -3.193920  979.091370,
6.608576  -3.437311  979.092645,
6.628310  -3.526843  979.103116,
6.623608  -3.613556  979.075410,
6.655341  -3.605276  979.161831,
6.667009  -3.678931  979.166313,
6.679015  -3.752918  979.158319,
6.644606  -3.770334  979.078077,
6.686570  -3.991567  979.102692,
6.688172  -4.080587  979.066762,
6.711447  -4.079731  979.145434,
6.708388  -4.158264  979.089989,
6.716322  -4.235300  979.098410,
6.740715  -4.260336  979.161671,
6.773181  -4.326224  979.209077,
6.796146  -4.315718  979.276379,
6.749586  -4.334995  979.146800,
6.799373  -4.409106  979.242002,
6.826003  -4.384108  979.326516,
6.846961  -4.518625  979.333017,
6.871479  -4.473326  979.409680,
6.831073  -4.453866  979.321924,
6.893134  -4.493625  979.480376,
6.919440  -4.480622  979.551601,
6.941678  -4.549356  979.585423,
6.980677  -4.566401  979.659157,
7.003508  -4.550230  979.746615,
7.024120  -4.568909  979.802006,
7.038209  -4.630696  979.824155,
7.065159  -4.641599  979.892931,
7.101888  -4.641256  979.973184,
7.133650  -4.633081  980.052259,
7.156741  -4.632098  980.130970,
7.176417  -4.687084  980.150060,
7.186795  -4.636441  980.214909,
7.215255  -4.637197  980.299281,
7.244257  -4.613400  980.381762,
7.252680  -4.678158  980.370798,
7.266345  -4.630268  980.455482,
7.302917  -4.642716  980.522899,
7.331109  -4.646894  980.600740,
7.354012  -4.636195  980.689228,
7.391746  -4.638400  980.775321,
7.420259  -4.644088  980.861960,
7.447655  -4.639647  980.949782,
7.475612  -4.627145  981.027382,
7.505854  -4.650659  981.095865,
7.536795  -4.633329  981.188194,
7.560970  -4.613749  981.265444,
7.567834  -4.681020  981.244692,
7.588455  -4.644754  981.321196,
7.614734  -4.643371  981.401135,
7.652987  -4.644780  981.488791,
7.684545  -4.640473  981.575561,
7.704713  -4.638692  981.646377,
7.729718  -4.561368  981.753354,
6.502267  -1.435803  979.649687,
6.526395  -1.441988  979.731835,
6.517429  -1.519479  979.645461,
6.512919  -1.360511  979.727761,
6.488318  -1.512570  979.564719,
6.504836  -1.593088  979.565490,
6.523041  -1.667516  979.581316,
6.495390  -1.688079  979.500972,
6.500412  -1.283268  979.724450,
6.501974  -1.777065  979.482997,
6.508006  -1.859287  979.469243,
6.506414  -1.932887  979.411519,
6.510639  -2.012596  979.419012,
6.504864  -2.091571  979.327601,
6.512635  -2.161696  979.297428,
6.533663  -2.240690  979.339653,
6.503885  -2.244092  979.262886,
6.507103  -1.199984  979.784290,
6.522391  -1.282361  979.808871,
6.508305  -2.309211  979.232226,
6.498628  -2.405202  979.169915,
6.506826  -1.135547  979.817689,
6.508688  -2.467899  979.155563,
6.524410  -2.536165  979.181492,
6.502638  -2.550954  979.104844,
6.532729  -1.047698  979.969623,
6.510539  -1.021724  979.894283,
6.557533  -1.037203  980.053004,
6.577568  -1.054014  980.116257,
6.603200  -1.048846  980.201283,
6.611445  -1.020425  980.262475,
6.623043  -1.043106  980.294330,
6.642487  -1.044149  980.374175,
6.664825  -1.031279  980.454938,
6.680195  -1.117683  980.452107,
6.680318  -1.054890  980.523843,
6.685174  -1.015389  980.564572,
6.702540  -1.062645  980.610678,
6.718894  -1.023797  980.688058,
6.745285  -1.045172  980.775800,
6.754052  -1.116150  980.762870,
6.789339  -1.056328  980.942861,
6.808186  -1.022350  981.014059,
6.826668  -1.053044  981.091295,
6.847649  -1.040734  981.168772,
6.869896  -1.028110  981.242199,
6.891822  -1.050210  981.312740,
6.931792  -1.128681  981.397476,
6.963948  -1.047560  981.574877,
6.976536  -1.019827  981.661170,
6.993587  -1.097505  981.652080,
7.008878  -1.040905  981.810161,
7.029349  -1.041113  981.887089,
7.044505  -1.056245  981.954332,
7.063801  -1.042491  982.029321,
7.082245  -1.052717  982.119962,
7.098906  -1.021424  982.209094,
7.124078  -1.054243  982.276603,
7.141575  -1.036620  982.364755,
7.169231  -1.052969  982.456191,
7.190048  -1.060439  982.541546,
7.200734  -1.038725  982.618854,
7.220733  -1.121984  982.594458,
7.246312  -1.198099  982.609551,
7.266520  -1.279296  982.606508,
7.290381  -1.284570  982.688954,
7.306014  -1.365207  982.688924,
7.325704  -1.466935  982.691929,
7.324757  -1.408859  982.729826,
7.340523  -1.538975  982.680468,
7.365270  -1.606270  982.704391,
7.373722  -1.674720  982.685503,
7.390636  -1.738363  982.676003,
7.411291  -1.807031  982.703698,
7.413247  -1.758586  982.744840,
7.420896  -1.856727  982.685793,
7.441904  -1.927007  982.678102,
7.461108  -2.004438  982.684983,
7.472370  -2.087405  982.663385,
7.487987  -2.129275  982.697106,
7.484491  -2.063078  982.721198,
7.513743  -2.246439  982.686973,
7.535525  -2.322890  982.688701,
7.552035  -2.400275  982.708732,
7.564770  -2.489402  982.684620,
7.576354  -2.564416  982.680019,
7.593945  -2.643116  982.684770,
7.614600  -2.720261  982.692473,
7.631385  -2.796652  982.677199,
7.648709  -2.860182  982.680798,
7.645260  -2.794965  982.733884,
7.671248  -2.952715  982.685781,
7.702544  -3.184591  982.609965,
7.696745  -3.036908  982.696351,
7.714890  -3.124660  982.687896,
7.731718  -3.144409  982.751745,
7.730772  -3.549139  982.467967,
7.725742  -3.491859  982.468117,
7.720806  -3.273265  982.620042,
7.746684  -3.354418  982.620592,
7.757769  -3.434234  982.607795,
7.748637  -3.510768  982.537373,
7.730396  -3.682592  982.366335,
7.758051  -3.691345  982.456523,
7.748948  -3.762982  982.372346,
7.745354  -3.840710  982.305213,
7.764020  -3.923475  982.287408,
7.771683  -3.834069  982.388629,
7.729216  -4.485250  981.807762,
7.743418  -4.398461  981.902783,
7.760454  -4.473356  981.888908,
7.757333  -4.558905  981.830342,
7.761799  -4.395620  981.964588,
7.772685  -4.323338  982.044144,
7.772294  -4.215044  982.136855,
7.789617  -4.288674  982.128816,
7.787434  -4.406442  982.041907,
7.780612  -4.150923  982.206939,
7.776460  -3.991223  982.278726,
7.792219  -4.072639  982.282717,
6.505666  -2.644120  979.080234,
6.511046  -2.738105  979.065288,
6.495326  -2.723418  978.999003,
6.529559  -2.810617  979.094461,
6.530816  -2.951125  979.014327,
6.533363  -3.042262  979.005019,
6.545994  -3.114648  979.019468,
6.557910  -3.184240  979.014861,
6.564912  -3.271123  979.017935,
6.592676  -3.266062  979.102404,
6.601436  -3.349215  979.075881,
6.565903  -3.358609  978.995432,
6.606295  -3.669104  979.000555,
6.639790  -3.690394  979.091348,
6.616174  -3.751580  979.014308,
6.628592  -3.837112  979.012573,
6.663344  -3.839420  979.088797,
6.674719  -3.907365  979.103578,
6.655272  -4.019674  979.009023,
6.692796  -4.233530  979.013540,
6.711088  -4.304085  979.033443,
6.724058  -4.318987  979.091361,
6.741694  -4.393258  979.096572,
6.767295  -4.407449  979.161967,
6.782115  -4.486688  979.166231,
6.812044  -4.494352  979.250433,
6.859637  -4.587380  979.341935,
6.877645  -4.547485  979.413508,
6.913472  -4.570297  979.500703,
6.919420  -4.654736  979.476785,
6.951422  -4.640042  979.567717,
6.989537  -4.650869  979.652066,
7.012067  -4.638054  979.738535,
7.032568  -4.716381  979.741133,
7.058674  -4.718001  979.812445,
7.088348  -4.719694  979.910400,
7.124593  -4.720455  979.989170,
7.151420  -4.706327  980.074236,
7.178815  -4.750095  980.129940,
7.204548  -4.718711  980.219361,
7.232147  -4.717984  980.302085,
7.259163  -4.750711  980.366306,
7.285153  -4.703371  980.450274,
7.314661  -4.711723  980.531026,
7.343137  -4.723095  980.627974,
7.374963  -4.722335  980.712601,
7.410646  -4.719646  980.796418,
7.427439  -4.716408  980.851385,
7.450998  -4.716255  980.916556,
7.478173  -4.712074  980.999063,
7.514291  -4.732828  981.071241,
7.540439  -4.713576  981.156168,
7.577018  -4.738416  981.237913,
7.605012  -4.718119  981.316133,
7.628550  -4.728609  981.386252,
7.647161  -4.718577  981.448563,
7.672063  -4.720687  981.516189,
7.699929  -4.716480  981.573876,
7.718427  -4.716872  981.640947,
7.731125  -4.638692  981.708935,
7.754632  -4.640217  981.785561,
7.751226  -4.718271  981.723570,
6.469441  -1.369172  979.560844,
6.490393  -1.349646  979.641899,
6.483194  -1.425385  979.587156,
6.477678  -1.270123  979.657887,
6.465770  -1.439095  979.518382,
6.470455  -1.506055  979.486733,
6.473811  -1.593826  979.480984,
6.466230  -1.676301  979.420722,
6.478210  -1.756927  979.416413,
6.463161  -1.194494  979.646218,
6.487037  -1.208925  979.712329,
6.487657  -1.842468  979.409637,
6.467057  -1.822377  979.353002,
6.474757  -1.905205  979.338432,
6.485615  -2.000121  979.333446,
6.463117  -2.002913  979.252947,
6.482551  -2.079088  979.244226,
6.489120  -2.174311  979.229098,
6.468441  -2.151870  979.175493,
6.484155  -2.241690  979.165269,
6.491515  -2.339114  979.165884,
6.480483  -1.119377  979.732582,
6.471641  -2.318946  979.094243,
6.480400  -2.398260  979.093515,
6.483814  -2.484794  979.069615,
6.471502  -1.022471  979.735610,
6.493742  -1.058879  979.812557,
6.461749  -2.504111  978.991189,
6.481268  -2.567765  979.020476,
6.486611  -2.651496  979.000958,
6.483475  -0.966896  979.818936,
6.501526  -0.957659  979.889617,
6.527632  -0.992685  979.966072,
6.541700  -0.971720  980.034681,
6.562177  -0.962193  980.130672,
6.584509  -0.954479  980.220410,
6.611692  -0.975896  980.298474,
6.628768  -0.957154  980.379865,
6.644262  -0.972454  980.440141,
6.666808  -0.956274  980.520883,
6.688472  -0.976583  980.617852,
6.697398  -0.936166  980.687902,
6.725776  -0.967878  980.755326,
6.743243  -0.958478  980.839414,
6.769250  -1.037399  980.863561,
6.772369  -0.971738  980.929628,
6.789758  -0.946289  981.018432,
6.809918  -0.961751  981.093676,
6.877594  -0.969504  981.332894,
6.899188  -0.957928  981.424259,
6.913601  -1.047033  981.401596,
6.927397  -1.021804  981.490341,
6.926053  -0.962754  981.528145,
6.940339  -0.980501  981.567451,
6.952523  -0.956700  981.643624,
6.976829  -0.952127  981.729114,
6.994684  -1.034805  981.732702,
7.011226  -0.961782  981.892007,
6.990451  -0.960543  981.808791,
7.035197  -0.968347  981.978292,
7.052679  -0.964597  982.071410,
7.068756  -0.961416  982.153177,
7.087236  -0.947416  982.226863,
7.110455  -0.970764  982.298139,
7.125339  -0.948451  982.384117,
7.143983  -0.965165  982.447818,
7.167373  -0.992981  982.537741,
7.159240  -0.930103  982.567982,
7.178388  -0.949778  982.615642,
7.197579  -0.969781  982.678520,
7.220630  -1.029061  982.698643,
7.246885  -1.120620  982.685690,
7.264206  -1.209960  982.675736,
7.275403  -1.197365  982.758081,
7.302750  -1.281152  982.761626,
7.321514  -1.359431  982.778002,
7.339586  -1.435288  982.775568,
7.361381  -1.519203  982.758449,
7.388758  -1.596584  982.788205,
7.387518  -1.680315  982.750850,
7.415761  -1.726673  982.792764,
7.433755  -1.785636  982.798613,
7.445994  -1.859861  982.764884,
7.458739  -1.938858  982.755329,
7.492391  -2.021897  982.778870,
7.485541  -1.965490  982.809467,
7.500066  -2.089690  982.768631,
7.521768  -2.163285  982.764686,
7.537285  -2.237438  982.760740,
7.557723  -2.322154  982.771398,
7.585183  -2.337369  982.857265,
7.571083  -2.385997  982.782183,
7.584034  -2.463906  982.766267,
7.599434  -2.550399  982.761353,
7.623641  -2.637935  982.772895,
7.637020  -2.715051  982.772473,
7.652351  -2.758381  982.781692,
7.665854  -2.802742  982.794485,
7.679556  -2.875002  982.763763,
7.703731  -2.962298  982.772582,
7.719070  -3.027818  982.767825,
7.727992  -3.085093  982.761773,
7.733209  -3.202082  982.682063,
7.755098  -3.201866  982.771637,
7.747447  -3.266723  982.700737,
7.764172  -3.600331  982.518718,
7.761434  -3.350643  982.686255,
7.779059  -3.524096  982.611231,
7.781362  -3.441073  982.688253,
7.783513  -3.612778  982.584852,
7.776925  -3.766018  982.437952,
7.792210  -3.681147  982.543098,
7.786611  -3.905385  982.367599,
7.805438  -3.880567  982.451664,
7.798762  -3.821344  982.473754,
7.813462  -3.940732  982.420921,
7.783521  -4.563672  981.913103,
7.782907  -4.470796  981.967189,
7.795677  -4.532130  981.978580,
7.779560  -4.643161  981.867396,
7.803248  -4.357905  982.121841,
7.804625  -4.239712  982.223327,
7.809013  -4.482690  982.049151,
7.809459  -4.156777  982.286296,
7.801844  -3.995552  982.355689,
6.463901  -2.626806  978.954190,
6.470569  -2.708984  978.935761,
6.483834  -2.792667  978.920882,
6.510864  -2.803039  979.001162,
6.520585  -2.869267  979.020221,
6.500262  -2.889220  978.938944,
6.530869  -3.124653  978.963952,
6.529058  -3.214385  978.935692,
6.536917  -3.297585  978.934941,
6.546137  -3.360898  978.925222,
6.550636  -3.433088  978.916469,
6.578454  -3.435910  979.007251,
6.596228  -3.503586  979.024518,
6.594114  -3.580526  979.008243,
6.572457  -3.616789  978.933076,
6.607937  -3.881638  978.933768,
6.609504  -3.944642  978.918372,
6.645603  -3.926914  979.013126,
6.628858  -4.004914  978.933236,
6.638595  -4.079921  978.929761,
6.663935  -4.092629  978.995221,
6.678773  -4.160949  979.007444,
6.653343  -4.150782  978.940807,
6.684886  -4.319038  978.972720,
6.692535  -4.403072  978.944015,
6.721178  -4.394170  979.023519,
6.722925  -4.480179  978.986888,
6.748262  -4.474723  979.075679,
6.766990  -4.571542  979.101844,
6.803718  -4.563621  979.183348,
6.828898  -4.570745  979.265175,
6.845532  -4.648656  979.287349,
6.878614  -4.659734  979.350739,
6.828102  -4.642489  979.217623,
6.896758  -4.620561  979.414551,
6.935513  -4.717436  979.487707,
6.960666  -4.732221  979.549862,
6.980438  -4.721998  979.617591,
7.004965  -4.722009  979.684683,
7.030760  -4.797977  979.721737,
7.060103  -4.806585  979.792409,
7.085591  -4.793060  979.862110,
7.125563  -4.798361  979.948909,
7.153068  -4.797855  980.035236,
7.182105  -4.817255  980.111062,
7.212247  -4.799239  980.189986,
7.236196  -4.798564  980.277479,
7.270863  -4.823941  980.364707,
7.301311  -4.783509  980.454915,
7.330827  -4.835603  980.523524,
7.326677  -4.775838  980.544931,
7.348458  -4.801103  980.597355,
7.373224  -4.798778  980.675709,
7.407946  -4.809787  980.763756,
7.440307  -4.784667  980.845564,
7.468040  -4.793360  980.927036,
7.497665  -4.796194  981.010240,
7.531200  -4.805418  981.096540,
7.563099  -4.781072  981.177941,
7.566168  -4.841447  981.169738,
7.594238  -4.806348  981.260983,
7.623318  -4.803000  981.337715,
7.648011  -4.800254  981.409547,
7.671974  -4.796182  981.481416,
7.706771  -4.795480  981.563324,
7.739534  -4.805046  981.653862,
7.769883  -4.786961  981.735943,
7.784588  -4.726566  981.808599,
7.787291  -4.815078  981.787141,
6.453458  -1.291006  979.574887,
6.455399  -1.230529  979.593784,
6.451256  -1.437173  979.451102,
6.450269  -1.519800  979.419234,
6.441591  -1.601700  979.386117,
6.446594  -1.678911  979.367522,
6.446454  -1.122981  979.605417,
6.459055  -1.119432  979.661834,
6.449759  -1.753668  979.336394,
6.448181  -1.837017  979.291049,
6.449505  -1.925358  979.245910,
6.447279  -2.005424  979.191222,
6.450343  -2.081319  979.144305,
6.446683  -2.175496  979.094071,
6.455034  -2.246720  979.075076,
6.445888  -2.364433  979.011530,
6.444270  -0.958037  979.673702,
6.462178  -0.943306  979.749713,
6.455600  -2.430425  979.003445,
6.447508  -2.571239  978.921733,
6.469337  -0.868826  979.807264,
6.493822  -0.891991  979.882985,
6.508114  -0.859215  979.965092,
6.517852  -0.936719  979.962194,
6.546265  -0.872856  980.139128,
6.567532  -0.880498  980.210268,
6.589131  -0.891123  980.287235,
6.612590  -0.904754  980.356474,
6.632789  -0.891110  980.451083,
6.649054  -0.884913  980.528639,
6.671454  -0.891704  980.600258,
6.709975  -0.884437  980.774743,
6.732287  -0.865814  980.855938,
6.769074  -0.888938  980.979633,
6.797484  -0.880683  981.083741,
6.818015  -0.887914  981.169049,
6.839518  -0.976570  981.165645,
6.850750  -0.940702  981.245911,
6.849369  -0.879278  981.305810,
6.876145  -0.896935  981.390919,
6.895132  -0.874213  981.479452,
6.914122  -0.940999  981.491854,
6.926706  -0.901110  981.564196,
6.926915  -0.846506  981.607998,
6.938176  -0.889981  981.642791,
6.957978  -0.879019  981.725726,
6.968758  -0.878997  981.806433,
6.988700  -0.877134  981.888228,
7.011385  -0.883338  981.969400,
7.026260  -0.886471  982.049027,
7.046282  -0.882127  982.132304,
7.072146  -0.876026  982.205236,
7.098807  -0.879127  982.359789,
7.118329  -0.873466  982.449482,
7.139461  -0.897012  982.514099,
7.190951  -0.882113  982.781665,
7.207939  -0.953781  982.749145,
7.234271  -1.026197  982.772073,
7.250428  -1.080194  982.771792,
7.261282  -1.121038  982.779266,
7.275663  -1.138319  982.839644,
7.295521  -1.207990  982.850469,
7.319230  -1.303660  982.828135,
7.327256  -1.283445  982.889665,
7.344842  -1.371244  982.854948,
7.363827  -1.456707  982.838161,
7.383465  -1.520630  982.851101,
7.416581  -1.600359  982.874620,
7.418456  -1.667590  982.836750,
7.443806  -1.742380  982.864805,
7.460500  -1.824052  982.851554,
7.476694  -1.902495  982.842361,
7.504947  -1.986119  982.858102,
7.525153  -2.076048  982.846177,
7.538024  -2.161399  982.847231,
7.547049  -2.243437  982.821730,
7.568808  -2.281008  982.851179,
7.559802  -2.218966  982.880554,
7.593092  -2.414689  982.835239,
7.607455  -2.483289  982.840762,
7.625051  -2.555801  982.845884,
7.650470  -2.676760  982.855263,
7.640461  -2.616230  982.870714,
7.668764  -2.740553  982.840327,
7.687496  -2.813130  982.861551,
7.698609  -2.894701  982.839706,
7.726845  -2.959640  982.874755,
7.734602  -3.033088  982.836207,
7.754024  -3.114766  982.842119,
7.770189  -3.278876  982.769919,
7.776550  -3.197245  982.845786,
7.794462  -3.280890  982.846302,
7.787593  -3.362909  982.764189,
7.800729  -3.586810  982.644369,
7.808389  -3.529588  982.705420,
7.809473  -3.440628  982.773837,
7.794947  -3.762842  982.516305,
7.830403  -3.839713  982.539590,
7.835133  -3.929552  982.508309,
7.828318  -4.007223  982.443342,
7.811084  -4.592949  981.984734,
7.808308  -4.542062  982.018186,
7.810953  -4.646431  981.940038,
7.805193  -4.718627  981.889546,
7.819985  -4.423157  982.112803,
7.818582  -4.321395  982.198198,
7.835047  -4.400810  982.203835,
7.835246  -4.485069  982.132845,
7.823809  -4.232535  982.302393,
7.838459  -4.313874  982.282132,
7.827613  -4.553235  982.066965,
7.854008  -4.574959  982.137230,
7.825606  -4.084132  982.374650,
7.836521  -4.170609  982.362891,
7.856465  -4.251753  982.374325,
7.850015  -4.067723  982.460563,
6.455286  -2.654995  978.896437,
6.445107  -2.741402  978.849697,
6.464847  -2.883746  978.851488,
6.478134  -2.960540  978.848425,
6.506346  -2.981998  978.931148,
6.504201  -3.062719  978.925096,
6.514197  -3.140933  978.905102,
6.495367  -3.193592  978.843203,
6.522483  -3.345340  978.856597,
6.527511  -3.497228  978.852352,
6.566864  -3.519696  978.939731,
6.552447  -3.582781  978.872740,
6.551175  -3.670717  978.844197,
6.578037  -3.694046  978.914341,
6.587712  -3.755837  978.929696,
6.601398  -3.815328  978.946193,
6.578474  -3.840399  978.859693,
6.628428  -4.163573  978.861538,
6.632670  -4.238215  978.851994,
6.663000  -4.238435  978.926876,
6.667289  -4.331135  978.907193,
6.645881  -4.310028  978.834450,
6.686058  -4.481714  978.897363,
6.712057  -4.563767  978.923454,
6.738362  -4.558166  979.008213,
6.774657  -4.654173  979.075317,
6.803851  -4.640950  979.141321,
6.823942  -4.719482  979.163898,
6.847631  -4.721371  979.236952,
6.867295  -4.727528  979.315565,
6.905032  -4.712793  979.399617,
6.926765  -4.866263  979.408633,
6.948165  -4.801486  979.487819,
6.919190  -4.784357  979.420898,
6.975430  -4.805237  979.562595,
7.001527  -4.800956  979.640334,
7.017927  -4.883775  979.651568,
7.048395  -4.884850  979.732293,
7.080101  -4.858464  979.818996,
7.085635  -4.921486  979.813020,
7.116492  -4.870558  979.887471,
7.148970  -4.884013  979.974721,
7.174727  -4.879278  980.063042,
7.203749  -4.869844  980.137914,
7.226958  -4.879183  980.208629,
7.252960  -4.889810  980.294863,
7.287325  -4.895760  980.376482,
7.304360  -4.866329  980.450388,
7.340856  -4.906988  980.519581,
7.364527  -4.870183  980.606349,
7.391409  -4.881991  980.683728,
7.422208  -4.890144  980.758931,
7.457081  -4.874634  980.845686,
7.485537  -4.870734  980.936184,
7.502621  -4.918452  980.966082,
7.517420  -4.870060  981.019686,
7.542952  -4.887734  981.087649,
7.574010  -4.900779  981.157266,
7.594469  -4.884138  981.228777,
7.620718  -4.880345  981.300261,
7.647040  -4.884799  981.370074,
7.665933  -4.871383  981.431620,
7.691891  -4.877449  981.495530,
7.721286  -4.874507  981.570753,
7.750414  -4.892319  981.637031,
7.775319  -4.876199  981.714386,
7.808003  -4.801867  981.847590,
6.427165  -1.202968  979.481215,
6.429989  -1.279133  979.491653,
6.450048  -1.358980  979.497458,
6.422735  -1.356684  979.416583,
6.431323  -1.137005  979.542772,
6.437737  -1.207834  979.558207,
6.432872  -1.435372  979.382625,
6.419799  -1.516924  979.334283,
6.416189  -1.596173  979.302347,
6.428664  -1.680619  979.315720,
6.408015  -1.680515  979.240443,
6.448368  -1.044741  979.649715,
6.425471  -1.059679  979.564049,
6.427308  -1.765803  979.252364,
6.435329  -1.843771  979.237154,
6.421395  -1.850671  979.166636,
6.425982  -1.933508  979.164192,
6.427378  -2.006509  979.101286,
6.425554  -2.078154  979.068827,
6.417402  -2.155470  979.017317,
6.427324  -2.229360  978.998188,
6.442476  -2.297856  979.014852,
6.423172  -2.324304  978.931259,
6.419986  -0.873465  979.640881,
6.416837  -0.971782  979.578174,
6.438221  -2.406211  978.929272,
6.437700  -2.485291  978.924452,
6.421613  -2.467514  978.860333,
6.445720  -0.889411  979.718439,
6.477629  -0.809720  979.895579,
6.494504  -0.781311  979.977050,
6.536460  -0.888684  980.052983,
6.532107  -0.808062  980.099924,
6.556157  -0.799217  980.205145,
6.581737  -0.802608  980.288797,
6.610928  -0.846080  980.364890,
6.609748  -0.799889  980.408783,
6.619161  -0.822892  980.451331,
6.637777  -0.808660  980.535703,
6.661611  -0.812376  980.613919,
6.682979  -0.859203  980.686840,
6.689135  -0.801560  980.745716,
6.718225  -0.800721  980.845501,
6.740050  -0.810836  980.935607,
6.754854  -0.897880  980.912025,
6.766936  -0.834585  981.018932,
6.760567  -0.774628  981.052388,
6.782571  -0.813422  981.085102,
6.798421  -0.806958  981.167918,
6.818923  -0.802659  981.250778,
6.832932  -0.877745  981.244253,
6.855467  -0.843077  981.359304,
6.851345  -0.803159  981.379057,
6.869075  -0.828854  981.424710,
6.874069  -0.801744  981.477466,
6.894321  -0.808467  981.547254,
6.929275  -0.826642  981.673810,
6.922674  -0.771722  981.683285,
6.955641  -0.805758  981.799268,
6.965421  -0.790462  981.876338,
6.989524  -0.802868  981.962605,
7.025649  -0.810338  982.116236,
7.041837  -0.790567  982.198512,
7.093864  -0.882618  982.284621,
7.078370  -0.806392  982.338413,
7.091026  -0.798351  982.404986,
7.120872  -0.812275  982.538233,
7.133939  -0.816871  982.620027,
7.153088  -0.872638  982.595601,
7.172370  -0.875342  982.692023,
7.161955  -0.795442  982.759376,
7.184300  -0.821011  982.837412,
7.206725  -0.873744  982.868738,
7.218660  -0.958423  982.837365,
7.255506  -1.047344  982.854171,
7.258018  -1.033957  982.936809,
7.282143  -1.118624  982.918525,
7.309027  -1.193802  982.936094,
7.327228  -1.201657  983.010755,
7.337859  -1.262180  982.952537,
7.356900  -1.343240  982.936825,
7.377347  -1.433410  982.916088,
7.403663  -1.520633  982.925666,
7.426810  -1.594458  982.946898,
7.443452  -1.681085  982.931252,
7.465728  -1.776559  982.930260,
7.480654  -1.853473  982.911199,
7.503640  -1.919798  982.926284,
7.529622  -2.004080  982.932178,
7.547140  -2.086716  982.938459,
7.567122  -2.170941  982.923589,
7.586034  -2.247709  982.930092,
7.602083  -2.321857  982.946683,
7.614246  -2.412151  982.921613,
7.631671  -2.490541  982.916034,
7.646370  -2.555540  982.933931,
7.666468  -2.632620  982.931859,
7.683761  -2.715383  982.920244,
7.707533  -2.786123  982.938843,
7.721544  -2.869941  982.923038,
7.751525  -2.941627  982.942072,
7.760106  -3.031924  982.919492,
7.777923  -3.116835  982.926303,
7.796896  -3.204035  982.930295,
7.818422  -3.294449  982.912405,
7.822757  -3.246257  982.963801,
7.810979  -3.665697  982.621920,
7.822188  -3.609649  982.688229,
7.838911  -3.686673  982.690914,
7.829542  -3.754023  982.604114,
7.828916  -3.510152  982.784694,
7.841790  -3.595580  982.761416,
7.817008  -3.367636  982.846623,
7.839755  -3.443996  982.856880,
7.853463  -3.535990  982.847008,
7.853969  -3.837061  982.624858,
7.862387  -4.000900  982.534644,
7.855245  -3.918500  982.587028,
7.877651  -3.975133  982.620776,
7.873384  -4.086180  982.525112,
7.838151  -4.639264  982.039119,
7.833143  -4.717771  981.972424,
7.828437  -4.785009  981.912193,
7.859239  -4.799783  981.971268,
7.858364  -4.479433  982.212340,
7.859597  -4.404081  982.286745,
7.866946  -4.548252  982.199122,
7.870435  -4.332679  982.353385,
7.893058  -4.399446  982.369361,
7.867597  -4.654483  982.108817,
7.887122  -4.599014  982.222516,
7.881927  -4.537144  982.247889,
7.893835  -4.653515  982.185279,
7.853199  -4.155737  982.445806,
7.873313  -4.240498  982.436166,
7.890828  -4.322378  982.443581,
7.887798  -4.239040  982.493972,
7.885303  -4.164104  982.533150,
6.426857  -2.552271  978.834483,
6.432751  -2.641067  978.842379,
6.420548  -2.724496  978.765956,
6.450884  -2.813444  978.837979,
6.441038  -2.872498  978.782631,
6.450589  -2.951601  978.761759,
6.456720  -3.040082  978.769496,
6.488746  -3.041320  978.846945,
6.491043  -3.110721  978.855442,
6.468866  -3.124481  978.780911,
6.471651  -3.200162  978.777496,
6.481231  -3.276113  978.781317,
6.510697  -3.267588  978.866636,
6.524006  -3.423833  978.834745,
6.499113  -3.455356  978.770528,
6.532104  -3.594654  978.807161,
6.525331  -3.665453  978.773862,
6.534718  -3.752931  978.761377,
6.563362  -3.761561  978.844275,
6.548282  -3.836412  978.771031,
6.560872  -3.908180  978.782280,
6.585410  -3.927119  978.845756,
6.600538  -4.005193  978.839670,
6.565926  -3.991550  978.762168,
6.613678  -4.080043  978.852605,
6.611603  -4.224038  978.773018,
6.602252  -4.147982  978.786547,
6.611781  -4.309751  978.756829,
6.628914  -4.392588  978.776905,
6.661965  -4.402691  978.860652,
6.656811  -4.477908  978.824888,
6.675829  -4.559499  978.844642,
6.698510  -4.640297  978.850806,
6.728683  -4.647015  978.935636,
6.754799  -4.629931  979.021529,
6.797226  -4.723970  979.082091,
6.757888  -4.716692  979.000940,
6.813556  -4.786849  979.100438,
6.836588  -4.800737  979.168213,
6.862600  -4.803540  979.248775,
6.896985  -4.807461  979.335942,
6.963782  -4.872489  979.490879,
6.987463  -4.878681  979.569815,
7.038859  -4.967859  979.653160,
6.998224  -4.960176  979.574027,
7.073072  -4.958345  979.738796,
7.095809  -4.988739  979.805307,
7.118200  -4.944985  979.886639,
7.150160  -4.971883  979.949828,
7.168760  -4.961337  980.022609,
7.203946  -4.952040  980.119748,
7.235224  -4.960460  980.202644,
7.258014  -4.974750  980.274179,
7.285645  -4.963623  980.346513,
7.315239  -4.954320  980.434027,
7.347938  -4.977499  980.509614,
7.375331  -4.960612  980.607800,
7.413098  -4.965045  980.700040,
7.441561  -4.949293  980.779182,
7.462854  -4.965974  980.832498,
7.484464  -4.950407  980.910631,
7.530607  -4.961772  981.010596,
7.560816  -5.010701  981.075954,
7.564802  -4.955792  981.111530,
7.597168  -4.949530  981.183296,
7.620884  -4.959923  981.245284,
7.649276  -4.969473  981.322742,
7.683428  -4.957791  981.418260,
7.709122  -4.949570  981.502726,
7.737553  -4.961118  981.569320,
7.768692  -4.958790  981.652511,
7.796788  -4.958372  981.726909,
7.811698  -4.883510  981.796867,
7.836167  -4.876571  981.887184,
7.826927  -4.959078  981.812568,
6.390722  -1.114833  979.412475,
6.411405  -1.120500  979.485191,
6.403405  -1.185468  979.428709,
6.408643  -1.273505  979.402415,
6.386354  -1.270624  979.324329,
6.399863  -1.356788  979.329003,
6.411162  -1.437180  979.324338,
6.402660  -1.038000  979.492907,
6.395784  -1.444796  979.269034,
6.396875  -1.520167  979.249700,
6.402834  -1.602355  979.224996,
6.378238  -1.600925  979.162405,
6.383768  -1.671348  979.158075,
6.405854  -1.760445  979.169160,
6.388839  -0.953123  979.484696,
6.383994  -1.743348  979.100946,
6.389115  -1.828723  979.086619,
6.403193  -1.919246  979.092112,
6.381675  -1.907089  979.018686,
6.391303  -1.994739  979.012982,
6.405957  -2.093245  978.995937,
6.386468  -2.066581  978.949725,
6.395534  -2.161649  978.936377,
6.405382  -2.253717  978.918887,
6.383665  -2.222053  978.870298,
6.391926  -2.311015  978.848645,
6.406069  -2.394386  978.856791,
6.387979  -0.796967  979.574410,
6.416166  -0.789473  979.661656,
6.400450  -0.895403  979.561638,
6.380390  -0.865193  979.500734,
6.390901  -2.385992  978.793745,
6.401251  -2.475848  978.785234,
6.398925  -2.553972  978.751645,
6.439801  -0.815233  979.727758,
6.450816  -0.774387  979.810669,
6.444267  -0.705626  979.841241,
6.422882  -0.730179  979.732034,
6.461483  -0.731567  979.883833,
6.476996  -0.707911  979.963858,
6.504423  -0.727439  980.058812,
6.516538  -0.814510  980.035795,
6.530747  -0.755148  980.136900,
6.531463  -0.717705  980.171254,
6.546753  -0.736105  980.208128,
6.563870  -0.716848  980.284685,
6.587805  -0.716462  980.372916,
6.595133  -0.781391  980.370977,
6.606705  -0.761400  980.452141,
6.619097  -0.730951  980.523701,
6.636773  -0.720642  980.607002,
6.658639  -0.715128  980.698416,
6.668992  -0.781780  980.674234,
6.696087  -0.753756  980.799389,
6.685615  -0.697071  980.802509,
6.701439  -0.715326  980.860808,
6.715570  -0.730978  980.931112,
6.734433  -0.719540  981.005892,
6.751517  -0.786326  980.999134,
6.775230  -0.768370  981.107236,
6.772979  -0.734136  981.160419,
6.798620  -0.720440  981.243627,
6.818224  -0.718273  981.333205,
6.837486  -0.797464  981.326849,
6.846526  -0.761393  981.409968,
6.866091  -0.733230  981.495864,
6.878548  -0.714749  981.575920,
6.901656  -0.703671  981.656960,
6.906651  -0.780154  981.622952,
6.936572  -0.781393  981.740740,
6.950199  -0.708459  981.897198,
6.970338  -0.734796  981.951272,
7.010012  -0.797520  982.045144,
7.026334  -0.712245  982.219567,
7.046669  -0.728628  982.294925,
7.065028  -0.815415  982.264761,
7.097590  -0.779615  982.474812,
7.063567  -0.716592  982.381164,
7.115192  -0.738487  982.610574,
7.128485  -0.707969  982.697266,
7.145144  -0.788590  982.679906,
7.174481  -0.770657  982.852141,
7.169057  -0.711175  982.892430,
7.143985  -0.706558  982.773186,
7.201395  -0.802530  982.934996,
7.225076  -0.899400  982.930719,
7.238524  -0.983322  982.914175,
7.253710  -0.972509  983.006792,
7.281682  -1.056426  982.995731,
7.305976  -1.124530  983.002922,
7.355437  -1.286498  983.013932,
7.376630  -1.367435  983.009332,
7.400241  -1.458453  982.982505,
7.410721  -1.444168  983.046805,
7.422356  -1.525022  983.003008,
7.450939  -1.610804  983.023692,
7.470278  -1.682052  983.009407,
7.482906  -1.755922  983.014706,
7.503676  -1.840082  982.988281,
7.520639  -1.919086  983.010289,
7.542686  -2.003968  983.015849,
7.570881  -2.081073  983.031606,
7.584700  -2.164171  982.992808,
7.605904  -2.242564  983.019964,
7.618938  -2.312342  983.009284,
7.627621  -2.381331  982.995087,
7.650608  -2.472547  983.009882,
7.645331  -2.395234  983.049985,
7.671909  -2.569562  982.996972,
7.691555  -2.641137  983.000601,
7.710796  -2.723183  983.000214,
7.735812  -2.730935  983.067416,
7.728818  -2.802161  983.000848,
7.753197  -2.875979  983.010448,
7.769917  -2.960631  983.015111,
7.785990  -3.042084  983.004278,
7.805511  -3.125927  983.007588,
7.842310  -3.371601  982.931302,
7.828102  -3.201737  983.025450,
7.848783  -3.295176  983.005438,
7.859825  -3.769807  982.696712,
7.866629  -3.676058  982.768376,
7.875297  -3.745688  982.758398,
7.874419  -3.843679  982.691135,
7.867063  -3.610383  982.842562,
7.890870  -3.677673  982.853706,
7.861628  -3.437031  982.942820,
7.869593  -3.494990  982.915249,
7.889828  -3.561366  982.920675,
7.886716  -3.517311  982.964171,
7.892274  -4.038569  982.608348,
7.881525  -3.911412  982.678278,
7.857272  -4.723483  982.043607,
7.883381  -4.802422  982.045684,
7.871975  -4.882084  981.967338,
7.892244  -4.491479  982.303805,
7.898798  -4.452234  982.347425,
7.923945  -4.416499  982.447543,
7.912742  -4.473574  982.382661,
7.886326  -4.727077  982.127396,
7.902656  -4.569279  982.292071,
7.920607  -4.654293  982.286256,
7.924896  -4.732531  982.215356,
7.913280  -4.233070  982.561906,
7.920525  -4.306766  982.530536,
6.413843  -2.637221  978.766423,
6.388658  -2.627127  978.697693,
6.391275  -2.710520  978.681595,
6.405436  -2.798264  978.692689,
6.424800  -2.802412  978.771800,
6.415382  -2.889967  978.697371,
6.450977  -3.203443  978.712483,
6.450208  -3.288156  978.685762,
6.460048  -3.369603  978.677320,
6.485782  -3.364810  978.758633,
6.474029  -3.444677  978.691006,
6.482892  -3.521765  978.702167,
6.512444  -3.531597  978.773500,
6.504396  -3.601240  978.739902,
6.501208  -3.690174  978.692873,
6.536467  -3.928191  978.698511,
6.540063  -4.009276  978.676549,
6.563960  -4.069369  978.702466,
6.586458  -4.073616  978.770290,
6.571602  -4.161717  978.690091,
6.603440  -4.429686  978.689762,
6.610139  -4.494376  978.674044,
6.630670  -4.477627  978.747044,
6.648672  -4.562841  978.767831,
6.713785  -4.722740  978.846668,
6.733329  -4.732100  978.917908,
6.779211  -4.805792  979.018448,
6.784751  -4.890105  978.996882,
6.821529  -4.867329  979.080592,
6.850036  -4.887345  979.164404,
6.884669  -4.878560  979.253056,
6.907335  -4.892470  979.324795,
6.926998  -4.957927  979.371952,
6.949116  -4.956420  979.437460,
6.910449  -4.960729  979.320327,
6.973184  -4.944450  979.508155,
6.978789  -5.028898  979.483736,
7.005553  -5.040915  979.566852,
7.045045  -5.053908  979.634019,
7.076115  -5.035874  979.712833,
7.103449  -5.056561  979.790982,
7.130248  -5.043200  979.877000,
7.164038  -5.046734  979.961305,
7.189312  -5.036121  980.049039,
7.221213  -5.033726  980.129745,
7.248359  -5.043276  980.206454,
7.271931  -5.045542  980.287594,
7.303368  -5.033613  980.367058,
7.334219  -5.035513  980.448737,
7.365400  -5.042511  980.520908,
7.390423  -5.051537  980.583614,
7.410658  -5.038395  980.645367,
7.428652  -5.041821  980.704079,
7.453550  -5.035859  980.770371,
7.479308  -5.019773  980.856226,
7.487840  -5.077395  980.851740,
7.505198  -5.029485  980.933152,
7.546875  -5.047158  981.005748,
7.583804  -5.070847  981.083475,
7.599838  -5.017364  981.160389,
7.632361  -5.037786  981.238908,
7.656119  -5.053723  981.296524,
7.675814  -5.041310  981.357405,
7.699377  -5.038009  981.417675,
7.722699  -5.038883  981.494448,
7.753431  -5.027510  981.581071,
7.783498  -5.046526  981.654952,
7.810285  -5.035846  981.738098,
7.842263  -5.036353  981.812270,
7.860957  -4.969722  981.896584,
7.865731  -5.054990  981.872317,
6.359487  -1.027733  979.345906,
6.377116  -1.035725  979.410134,
6.367338  -1.111363  979.330454,
6.385694  -1.192981  979.358582,
6.366095  -1.201006  979.289923,
6.372961  -1.375440  979.234388,
6.368623  -1.446072  979.186599,
6.373924  -1.526363  979.157834,
6.363207  -1.596380  979.097999,
6.366069  -0.879507  979.433893,
6.364397  -1.679240  979.071795,
6.365500  -1.834767  978.989945,
6.364232  -1.916613  978.945610,
6.368353  -2.003489  978.909523,
6.374665  -2.092112  978.896965,
6.364908  -2.153188  978.841791,
6.368510  -2.238451  978.806949,
6.369015  -2.329903  978.760027,
6.369320  -0.720630  979.515878,
6.382356  -0.708893  979.584300,
6.402462  -0.716907  979.654248,
6.364110  -0.800047  979.475306,
6.375377  -2.414029  978.738095,
6.372814  -2.481698  978.701218,
6.385972  -0.641671  979.652572,
6.400471  -0.642311  979.729241,
6.419249  -0.653123  979.801188,
6.435249  -0.717351  979.794497,
6.448006  -0.647060  979.887022,
6.467142  -0.626865  979.969263,
6.486060  -0.643039  980.045822,
6.505459  -0.638681  980.136979,
6.515523  -0.701137  980.133927,
6.533453  -0.673543  980.215997,
6.517247  -0.615422  980.227370,
6.538325  -0.631566  980.295282,
6.569066  -0.637815  980.370487,
6.581819  -0.638309  980.452670,
6.598630  -0.701698  980.461762,
6.606191  -0.663386  980.534324,
6.619759  -0.633548  980.596706,
6.641983  -0.639910  980.671585,
6.657441  -0.637134  980.758193,
6.677294  -0.723096  980.759288,
6.682610  -0.650248  980.842434,
6.684966  -0.608280  980.882304,
6.700117  -0.652566  980.913180,
6.711502  -0.645778  980.987869,
6.736017  -0.641846  981.078664,
6.754988  -0.713462  981.093664,
6.768044  -0.678785  981.160402,
6.780179  -0.642408  981.234591,
6.795889  -0.633991  981.316677,
6.820210  -0.634907  981.408134,
6.840154  -0.701008  981.427822,
6.847448  -0.648596  981.501153,
6.865677  -0.642208  981.570640,
6.877877  -0.631565  981.647584,
6.894575  -0.645023  981.740422,
6.920495  -0.720108  981.734077,
6.928673  -0.713857  981.812729,
6.955897  -0.659896  981.972479,
6.975123  -0.631135  982.056829,
6.983836  -0.719988  982.031258,
7.006025  -0.715744  982.125830,
7.025590  -0.651724  982.280921,
7.036768  -0.637201  982.358840,
7.055241  -0.633746  982.447262,
7.080164  -0.713195  982.459134,
7.092955  -0.715895  982.536739,
7.096032  -0.651186  982.620101,
7.111265  -0.625127  982.700232,
7.125824  -0.640148  982.771009,
7.139915  -0.656709  982.840444,
7.152972  -0.729282  982.826702,
7.178253  -0.698540  982.951625,
7.199828  -0.724741  983.018680,
7.223590  -0.803539  983.021523,
7.238231  -0.881972  983.007472,
7.267627  -0.951948  983.091287,
7.288115  -1.048483  983.072898,
7.329906  -1.147318  983.080931,
7.331840  -1.109032  983.144832,
7.349554  -1.218996  983.075105,
7.374885  -1.290659  983.099163,
7.395198  -1.372738  983.090281,
7.423787  -1.435791  983.115369,
7.441853  -1.525353  983.078349,
7.470710  -1.596306  983.107715,
7.487830  -1.691130  983.085247,
7.504704  -1.760156  983.089949,
7.521346  -1.835589  983.076066,
7.542105  -1.925029  983.090404,
7.570589  -2.006299  983.102591,
7.588687  -2.077585  983.094288,
7.606840  -2.152107  983.078314,
7.624262  -2.225057  983.100894,
7.640259  -2.312942  983.085688,
7.666573  -2.408777  983.107491,
7.686266  -2.494526  983.101876,
7.694439  -2.564223  983.070759,
7.712432  -2.659084  983.063948,
7.734735  -2.680817  983.113560,
7.717328  -2.615373  983.121336,
7.756625  -2.805276  983.087754,
7.778356  -2.887347  983.092984,
7.793761  -2.979318  983.086939,
7.807855  -3.054930  983.076187,
7.827161  -3.118517  983.093372,
7.848353  -3.187109  983.107852,
7.861876  -3.353603  983.008160,
7.859931  -3.262310  983.085594,
7.893024  -3.790607  982.785765,
7.886070  -3.730670  982.807929,
7.900155  -3.856900  982.754618,
7.891784  -3.474015  983.013788,
7.877582  -3.410469  983.017913,
7.894372  -3.622693  982.915840,
7.907922  -3.537468  983.005780,
7.921297  -3.603455  983.001577,
7.913059  -3.684883  982.935830,
7.900199  -4.101789  982.594650,
7.904731  -3.994191  982.693028,
7.923247  -4.076189  982.678635,
7.912731  -4.160952  982.616686,
7.913378  -3.935356  982.752988,
7.939205  -4.009015  982.778220,
7.938574  -4.218465  982.629980,
7.891193  -4.967115  981.988044,
7.901927  -4.881429  982.051624,
7.904549  -4.802924  982.127798,
7.922815  -4.883002  982.128881,
7.916729  -4.961516  982.069314,
7.930680  -4.561003  982.367331,
7.938517  -4.489572  982.436086,
7.937734  -4.386907  982.521309,
7.963559  -4.550626  982.455603,
7.932390  -4.815454  982.197077,
7.952097  -4.731917  982.299172,
7.946642  -4.636791  982.361270,
7.948211  -4.289033  982.615531,
7.956853  -4.348042  982.597077,
6.367253  -2.560643  978.664613,
6.362919  -2.641831  978.634216,
6.365129  -2.722073  978.590814,
6.379453  -2.793697  978.610961,
6.390971  -2.868214  978.630701,
6.398647  -2.946979  978.603476,
6.423560  -2.970934  978.673868,
6.430995  -3.038468  978.692078,
6.441697  -3.119383  978.697958,
6.425855  -3.190798  978.619188,
6.448062  -3.427261  978.618485,
6.452864  -3.518337  978.608169,
6.464389  -3.610371  978.593264,
6.485577  -3.597380  978.664523,
6.481114  -3.671883  978.621237,
6.482324  -3.749123  978.603781,
6.507709  -3.771534  978.674293,
6.525756  -3.840803  978.691503,
6.494479  -3.836870  978.609484,
6.552434  -4.227584  978.614874,
6.585412  -4.259323  978.686272,
6.598148  -4.343466  978.689212,
6.579392  -4.394200  978.620529,
6.604763  -4.562785  978.630739,
6.629174  -4.552875  978.702266,
6.634131  -4.631460  978.680361,
6.666831  -4.640514  978.765799,
6.684327  -4.719462  978.767897,
6.650137  -4.718341  978.689273,
6.693229  -4.805386  978.768903,
6.728498  -4.807216  978.859074,
6.751633  -4.789711  978.944415,
6.756901  -4.875183  978.921325,
6.778197  -4.963999  978.942694,
6.805496  -4.948819  979.019275,
6.837840  -4.958998  979.081046,
6.856715  -4.971155  979.137878,
6.878650  -4.958994  979.201542,
6.898970  -4.962350  979.265511,
6.894712  -5.048649  979.235439,
6.926446  -5.036020  979.317466,
6.951922  -5.033175  979.397029,
6.969373  -5.105266  979.427083,
6.992590  -5.115773  979.491026,
7.025077  -5.121142  979.568414,
7.061014  -5.127663  979.651061,
7.089425  -5.120253  979.733220,
7.121404  -5.118084  979.818477,
7.156807  -5.124611  979.897494,
7.188805  -5.119014  979.988743,
7.213649  -5.105369  980.063457,
7.235519  -5.119261  980.130745,
7.262625  -5.119587  980.212259,
7.294624  -5.126192  980.292178,
7.319797  -5.095351  980.382726,
7.323640  -5.153521  980.355696,
7.349365  -5.119665  980.446992,
7.381447  -5.131762  980.526141,
7.412401  -5.119714  980.610055,
7.439553  -5.119088  980.696284,
7.469736  -5.111767  980.778908,
7.507787  -5.146999  980.850610,
7.519396  -5.106312  980.929172,
7.554636  -5.126715  981.009950,
7.596424  -5.142604  981.084521,
7.621370  -5.112405  981.168279,
7.645085  -5.124984  981.246787,
7.671774  -5.120800  981.324351,
7.706453  -5.112208  981.401183,
7.735455  -5.128189  981.472729,
7.760284  -5.109124  981.555018,
7.787769  -5.133811  981.622835,
7.809999  -5.123125  981.691805,
7.831331  -5.108318  981.754460,
7.857119  -5.128335  981.814734,
7.888958  -5.119911  981.892845,
7.891606  -5.042584  981.943318,
6.371597  -0.958860  979.389899,
6.344825  -0.969146  979.314630,
6.337310  -1.048477  979.249553,
6.347543  -1.136854  979.245702,
6.348047  -1.218381  979.229540,
6.364395  -1.295897  979.245465,
6.334612  -1.266585  979.162168,
6.350930  -1.351973  979.155801,
6.348152  -1.450507  979.094765,
6.356495  -1.523346  979.092234,
6.341440  -1.619211  979.011960,
6.343947  -0.813626  979.398061,
6.342735  -0.889146  979.332055,
6.348534  -1.698042  978.997110,
6.368389  -1.759548  979.023089,
6.341615  -1.759764  978.926817,
6.351802  -1.838920  978.927717,
6.345798  -1.933393  978.861463,
6.341928  -1.996302  978.824352,
6.358792  -2.062753  978.851404,
6.336496  -2.166591  978.754220,
6.355998  -2.251058  978.746130,
6.345823  -2.311322  978.697601,
6.372325  -0.643412  979.564730,
6.346360  -0.644066  979.489545,
6.339183  -0.728450  979.416904,
6.348402  -2.395669  978.673477,
6.343285  -2.486909  978.609970,
6.377810  -0.581958  979.628826,
6.390293  -0.563733  979.722219,
6.413029  -0.573271  979.815128,
6.436148  -0.566410  979.903225,
6.459015  -0.568737  979.970883,
6.474199  -0.556256  980.044820,
6.491325  -0.573309  980.116228,
6.505494  -0.549295  980.196314,
6.544401  -0.552753  980.366216,
6.569043  -0.560959  980.451036,
6.590233  -0.566333  980.537218,
6.612077  -0.561832  980.633207,
6.633374  -0.561621  980.708718,
6.645368  -0.560340  980.771475,
6.660346  -0.560716  980.833791,
6.688607  -0.559685  980.933031,
6.708270  -0.578109  981.021130,
6.724954  -0.548073  981.095876,
6.746225  -0.554138  981.170065,
6.755659  -0.613240  981.162258,
6.768841  -0.566000  981.241886,
6.779082  -0.549721  981.314486,
6.804027  -0.563455  981.386980,
6.821646  -0.559721  981.481344,
6.852405  -0.570028  981.573698,
6.865565  -0.546164  981.658045,
6.878241  -0.564116  981.731360,
6.894744  -0.556807  981.809034,
6.914789  -0.626548  981.823060,
6.936598  -0.634464  981.890297,
6.943106  -0.583734  981.968013,
6.950102  -0.546248  982.037477,
6.969034  -0.545041  982.117775,
6.990880  -0.626981  982.136975,
7.008340  -0.640150  982.208280,
7.005898  -0.563427  982.285583,
6.989080  -0.571700  982.197066,
7.022138  -0.558479  982.364520,
7.035487  -0.555675  982.440338,
7.052967  -0.560388  982.523002,
7.078070  -0.639643  982.530405,
7.097205  -0.559723  982.761550,
7.118679  -0.569071  982.843590,
7.132900  -0.560687  982.927833,
7.148265  -0.634768  982.914737,
7.167655  -0.624831  982.999503,
7.166470  -0.564268  983.083851,
7.188690  -0.648944  983.069764,
7.207050  -0.705534  983.101748,
7.226829  -0.775559  983.097422,
7.247493  -0.849204  983.093178,
7.256066  -0.807474  983.177556,
7.276032  -0.886083  983.159103,
7.295475  -0.963667  983.187491,
7.300773  -1.027752  983.149465,
7.332247  -1.077551  983.188435,
7.327014  -1.036967  983.226860,
7.361079  -1.193061  983.161232,
7.385801  -1.266995  983.181797,
7.409272  -1.354027  983.170980,
7.437607  -1.433923  983.174525,
7.462777  -1.515228  983.170785,
7.495549  -1.604679  983.193075,
7.504828  -1.675984  983.159851,
7.523706  -1.759663  983.163656,
7.538437  -1.857004  983.149722,
7.568667  -1.931492  983.178395,
7.592201  -1.999544  983.170232,
7.611020  -2.072614  983.166347,
7.626426  -2.155078  983.168709,
7.649028  -2.242677  983.170166,
7.662996  -2.318367  983.167892,
7.682557  -2.390637  983.184760,
7.699439  -2.463437  983.178962,
7.726655  -2.557442  983.171959,
7.743789  -2.639263  983.171901,
7.754610  -2.726741  983.164929,
7.773372  -2.798320  983.175059,
7.797630  -2.873576  983.177642,
7.804825  -2.939308  983.164288,
7.813540  -2.899994  983.228064,
7.826614  -3.033789  983.163508,
7.855026  -3.125288  983.176287,
7.876609  -3.220769  983.173928,
7.883578  -3.346475  983.081866,
7.908387  -3.748996  982.864533,
7.922555  -3.825533  982.850059,
7.935062  -3.762025  982.939775,
7.904440  -3.427652  983.090742,
7.923914  -3.517385  983.084918,
7.936368  -3.675068  983.014906,
7.940747  -3.603935  983.088746,
7.943881  -4.160292  982.685618,
7.952208  -4.094151  982.742919,
7.966595  -4.089934  982.805881,
7.937708  -3.908488  982.834930,
7.972496  -4.033444  982.863486,
7.963716  -3.972645  982.864896,
7.967713  -4.236446  982.693808,
7.920145  -5.040348  982.020251,
7.943095  -4.960157  982.145730,
7.947951  -4.882968  982.209477,
7.949281  -5.036697  982.098851,
7.977853  -4.597204  982.485172,
7.971134  -4.633224  982.427088,
7.958650  -4.467678  982.521929,
7.967849  -4.815447  982.280778,
7.958773  -4.702305  982.368205,
7.979268  -4.405585  982.602904,
7.981455  -4.321908  982.684031,
8.004749  -4.401541  982.686174,
7.997758  -4.481615  982.607587,
6.347394  -2.572990  978.595054,
6.343304  -2.645860  978.532665,
6.369635  -2.879257  978.551380,
6.373661  -2.957015  978.512187,
6.383906  -3.025766  978.544278,
6.402933  -3.038813  978.611266,
6.422323  -3.106737  978.620922,
6.394118  -3.121823  978.531300,
6.402019  -3.215537  978.535344,
6.410804  -3.299643  978.531614,
6.425341  -3.268848  978.596442,
6.437786  -3.349258  978.600592,
6.414599  -3.361271  978.532610,
6.454738  -3.689303  978.532214,
6.459649  -3.769371  978.518655,
6.473767  -3.826938  978.544576,
6.486432  -3.910569  978.535659,
6.509133  -3.907390  978.622695,
6.511717  -3.992244  978.596151,
6.481939  -3.995835  978.509147,
6.532729  -4.082454  978.625538,
6.533348  -4.158189  978.587935,
6.540575  -4.276780  978.560428,
6.529759  -4.328916  978.522126,
6.564443  -4.322470  978.609602,
6.554440  -4.409087  978.538724,
6.559329  -4.490348  978.521228,
6.579965  -4.478197  978.602037,
6.573605  -4.568743  978.543422,
6.605064  -4.640624  978.591387,
6.628928  -4.714553  978.607463,
6.636133  -4.794792  978.616564,
6.667372  -4.798122  978.687406,
6.691888  -4.890841  978.735775,
6.711313  -4.865540  978.793225,
6.675327  -4.874990  978.683859,
6.731535  -4.892719  978.841835,
6.767051  -5.033549  978.891310,
6.788567  -5.037776  978.944050,
6.815666  -5.041050  979.013551,
6.851083  -5.044079  979.092604,
6.873821  -5.032489  979.166439,
6.876085  -5.112098  979.154802,
6.901417  -5.133611  979.219707,
6.929492  -5.118894  979.286168,
6.949678  -5.120847  979.354600,
6.946585  -5.200035  979.317561,
6.977642  -5.199499  979.405838,
7.009496  -5.194439  979.494254,
7.038005  -5.194903  979.571504,
7.062101  -5.215138  979.624667,
7.091770  -5.204403  979.691959,
7.112113  -5.199946  979.760008,
7.135998  -5.187663  979.832099,
7.165939  -5.228920  979.892193,
7.186199  -5.189577  979.960723,
7.223672  -5.190428  980.042422,
7.255154  -5.198707  980.126616,
7.279290  -5.198662  980.219176,
7.309486  -5.218371  980.293561,
7.342284  -5.193526  980.381137,
7.365908  -5.199700  980.447945,
7.389905  -5.214967  980.505595,
7.410962  -5.200327  980.567157,
7.427321  -5.186392  980.631864,
7.448681  -5.209460  980.680289,
7.474648  -5.189758  980.758545,
7.494295  -5.246457  980.774438,
7.517102  -5.216030  980.847329,
7.543051  -5.192288  980.935453,
7.577403  -5.205460  981.019579,
7.604022  -5.205332  981.081835,
7.625554  -5.198594  981.139473,
7.643722  -5.196734  981.209543,
7.670879  -5.204176  981.277055,
7.693019  -5.184810  981.348374,
7.714829  -5.198759  981.408702,
7.748991  -5.199387  981.489553,
7.775140  -5.203007  981.562230,
7.805523  -5.208426  981.645225,
7.832610  -5.200463  981.730832,
7.865920  -5.200477  981.795553,
7.891010  -5.198599  981.849356,
7.921576  -5.125570  981.977250,
7.913336  -5.185628  981.911573,
7.937989  -5.213109  981.971411,
6.320889  -0.868588  979.263048,
6.321838  -0.953513  979.243205,
6.304336  -0.956756  979.167978,
6.313040  -1.030369  979.168520,
6.324547  -1.112615  979.178213,
6.331621  -1.185225  979.178408,
6.312177  -1.193631  979.104229,
6.316344  -1.285537  979.080968,
6.325658  -1.376177  979.071485,
6.310551  -1.351653  979.011516,
6.318975  -1.437745  979.000005,
6.337730  -1.528800  979.013060,
6.315607  -1.518713  978.936286,
6.322126  -1.598295  978.940073,
6.331837  -1.671139  978.939049,
6.311207  -0.701102  979.335320,
6.319268  -0.790202  979.322721,
6.304507  -0.807696  979.235720,
6.317014  -1.681409  978.853679,
6.318694  -1.775484  978.840893,
6.337571  -1.849998  978.858004,
6.303514  -1.843718  978.774021,
6.317367  -1.921223  978.789960,
6.322481  -2.000352  978.750283,
6.337388  -2.079384  978.779717,
6.308778  -2.082476  978.694687,
6.323821  -2.172173  978.678454,
6.338932  -2.239652  978.681877,
6.312340  -2.228967  978.600571,
6.327140  -2.316685  978.632973,
6.326569  -2.400530  978.591175,
6.312756  -0.555027  979.403229,
6.332541  -0.562967  979.484491,
6.325975  -0.638821  979.416868,
6.305958  -0.627529  979.347115,
6.306878  -2.381724  978.517241,
6.317188  -2.460889  978.524487,
6.323359  -2.551540  978.521354,
6.362276  -0.525150  979.638351,
6.338573  -0.474418  979.566464,
6.360249  -0.565111  979.562499,
6.380182  -0.486833  979.715788,
6.391492  -0.486636  979.789565,
6.416511  -0.487683  979.878343,
6.446058  -0.516357  979.966479,
6.448290  -0.467865  980.004327,
6.464710  -0.481058  980.059379,
6.482638  -0.491928  980.140426,
6.497468  -0.465525  980.216266,
6.525085  -0.556850  980.286302,
6.526277  -0.475965  980.331418,
6.553397  -0.493734  980.440415,
6.562639  -0.473929  980.522095,
6.584794  -0.481707  980.604535,
6.609414  -0.498202  980.684282,
6.633183  -0.474861  980.774329,
6.656134  -0.481517  980.865836,
6.671918  -0.470588  980.947539,
6.695476  -0.502754  981.014819,
6.705157  -0.464468  981.092771,
6.733291  -0.481600  981.180066,
6.757441  -0.479633  981.268946,
6.770056  -0.480803  981.356858,
6.791409  -0.494322  981.425030,
6.798868  -0.464855  981.493740,
6.823059  -0.496373  981.554349,
6.842239  -0.478757  981.636207,
6.859865  -0.473529  981.729552,
6.879774  -0.481351  981.810614,
6.898094  -0.478304  981.891372,
6.917148  -0.559077  981.892874,
6.948642  -0.468826  982.144182,
6.976690  -0.499090  982.206217,
6.978277  -0.470808  982.277422,
7.002960  -0.486750  982.364870,
7.017274  -0.481499  982.443673,
7.034979  -0.472602  982.518865,
7.053480  -0.505914  982.603477,
7.070978  -0.578052  982.597203,
7.082863  -0.553381  982.675369,
7.086951  -0.479734  982.810635,
7.056165  -0.473631  982.669334,
7.105514  -0.484091  982.879705,
7.117347  -0.491423  982.950916,
7.127544  -0.475518  983.024228,
7.144225  -0.546664  983.000445,
7.172409  -0.518443  983.171390,
7.193400  -0.583737  983.176269,
7.143165  -0.470945  983.107706,
7.196253  -0.644101  983.149777,
7.223356  -0.717208  983.176208,
7.250509  -0.731574  983.259803,
7.279085  -0.815369  983.268588,
7.287309  -0.884300  983.244700,
7.309617  -0.946368  983.248893,
7.324488  -0.995737  983.259752,
7.358716  -1.124119  983.244912,
7.386276  -1.205740  983.260345,
7.406117  -1.291042  983.240729,
7.424909  -1.350288  983.256324,
7.447637  -1.425535  983.239102,
7.464288  -1.493248  983.262375,
7.487944  -1.556776  983.252163,
7.508897  -1.625394  983.268153,
7.521595  -1.693841  983.236340,
7.544353  -1.777044  983.243864,
7.557489  -1.848374  983.218119,
7.572946  -1.843470  983.284419,
7.582135  -1.909388  983.245917,
7.604087  -1.998605  983.242743,
7.631725  -2.084554  983.254700,
7.651969  -2.174959  983.237488,
7.671610  -2.248808  983.257543,
7.689374  -2.330363  983.239642,
7.708961  -2.402205  983.250604,
7.732097  -2.487262  983.257442,
7.742064  -2.561009  983.248695,
7.765146  -2.634334  983.242184,
7.778491  -2.715287  983.246165,
7.799054  -2.781213  983.264354,
7.805623  -2.838569  983.253013,
7.835217  -2.967860  983.244410,
7.852534  -3.044226  983.249629,
7.876029  -3.120645  983.250176,
7.892958  -3.193415  983.259579,
7.895569  -3.114719  983.318179,
7.890408  -3.293397  983.155077,
7.916604  -3.292133  983.239661,
7.910021  -3.363024  983.166723,
7.931502  -3.448507  983.175801,
7.950977  -3.846857  982.921812,
7.977727  -3.867169  982.991757,
7.969408  -3.802249  983.005034,
7.957824  -3.739508  983.030731,
7.951800  -3.527259  983.162398,
7.968446  -3.684566  983.107210,
7.965257  -3.608655  983.170586,
7.973350  -4.166189  982.759840,
7.987449  -4.092263  982.862509,
7.995964  -4.160052  982.845627,
7.990999  -4.242546  982.770176,
7.971737  -3.918887  982.928105,
7.984492  -3.993717  982.936694,
8.009803  -4.082966  982.930696,
8.021322  -4.326301  982.771243,
7.943385  -5.103126  982.052956,
7.971864  -5.040263  982.167300,
7.971695  -4.959019  982.216631,
7.991643  -4.545233  982.537098,
8.007908  -4.637768  982.522917,
8.000006  -4.715790  982.443742,
8.019929  -4.558468  982.609000,
7.981766  -4.891527  982.279135,
7.986264  -4.782419  982.371684,
8.014971  -4.878639  982.367518,
7.999521  -4.959075  982.290805,
8.017980  -4.793173  982.450479,
8.027494  -4.484989  982.681667,
8.032125  -4.414381  982.745174,
8.047303  -4.400855  982.809195,
6.304211  -2.558720  978.448395,
6.310050  -2.633814  978.443539,
6.320617  -2.705187  978.462119,
6.342000  -2.732787  978.515883,
6.349774  -2.804943  978.527303,
6.341967  -2.886637  978.457590,
6.370320  -3.043984  978.474966,
6.365793  -3.120279  978.430990,
6.376647  -3.195693  978.454135,
6.387027  -3.270953  978.467567,
6.391225  -3.355359  978.456596,
6.397594  -3.442155  978.444708,
6.423722  -3.434636  978.537293,
6.423896  -3.515133  978.511880,
6.442717  -3.600494  978.527415,
6.417125  -3.590768  978.457441,
6.457580  -3.842193  978.465646,
6.464321  -4.010014  978.430736,
6.474321  -4.072629  978.458141,
6.503231  -4.082462  978.539036,
6.510481  -4.158455  978.520529,
6.519462  -4.236122  978.515171,
6.496357  -4.247549  978.433135,
6.525653  -4.390741  978.461244,
6.546636  -4.546779  978.473244,
6.559174  -4.621886  978.455462,
6.576684  -4.652124  978.514529,
6.609330  -4.794936  978.537329,
6.593071  -4.722494  978.525299,
6.625903  -4.867207  978.553379,
6.650841  -4.877332  978.610932,
6.659217  -4.948674  978.615271,
6.683263  -4.956596  978.680322,
6.697327  -5.009363  978.703648,
6.713178  -4.951783  978.772317,
6.745894  -4.963224  978.856254,
6.746854  -5.032536  978.839454,
6.769825  -5.155888  978.845236,
6.794198  -5.107732  978.920979,
6.759466  -5.093420  978.838028,
6.824653  -5.134353  978.990142,
6.850028  -5.119514  979.059356,
6.872625  -5.182952  979.095839,
6.897074  -5.199338  979.163111,
6.915706  -5.205972  979.239911,
6.935995  -5.280162  979.250233,
6.963682  -5.276700  979.328094,
6.982975  -5.293239  979.386234,
7.002460  -5.275517  979.450540,
7.028789  -5.264152  979.511875,
7.051187  -5.285323  979.567766,
7.082298  -5.289070  979.643727,
7.119078  -5.289512  979.727561,
7.144107  -5.267818  979.817026,
7.175705  -5.297570  979.891755,
7.204411  -5.262913  979.971245,
7.241891  -5.285592  980.062341,
7.266367  -5.265191  980.145360,
7.293043  -5.282765  980.216268,
7.327760  -5.311104  980.292650,
7.347265  -5.269138  980.373503,
7.381829  -5.284490  980.443219,
7.411699  -5.281251  980.524653,
7.439873  -5.271496  980.605811,
7.471281  -5.277024  980.692348,
7.497300  -5.306779  980.750833,
7.521973  -5.293079  980.824417,
7.547993  -5.276229  980.897417,
7.569976  -5.276560  980.962403,
7.590639  -5.279394  981.022613,
7.616919  -5.283331  981.084571,
7.648497  -5.276465  981.161189,
7.671300  -5.276102  981.242812,
7.701441  -5.280782  981.326555,
7.735473  -5.275116  981.413101,
7.754909  -5.276209  981.498298,
7.787986  -5.284946  981.573050,
7.828196  -5.289671  981.655471,
7.849632  -5.276473  981.729783,
7.878253  -5.274069  981.799185,
7.912378  -5.276935  981.880458,
7.954887  -5.171332  982.046080,
7.952097  -5.289632  981.962803,
7.970008  -5.240686  982.047036,
7.977813  -5.302863  982.034061,
6.290208  -0.791243  979.181421,
6.295190  -0.878701  979.160627,
6.289917  -0.954451  979.101700,
6.304618  -1.102465  979.110359,
6.289289  -1.123903  979.049269,
6.290510  -1.208384  979.023975,
6.293098  -1.283755  978.980855,
6.289246  -1.376613  978.931437,
6.295804  -1.452549  978.911954,
6.305791  -1.586773  978.872012,
6.292398  -0.645150  979.271183,
6.294816  -0.727371  979.244585,
6.291276  -1.603274  978.810244,
6.286734  -1.684523  978.761073,
6.295607  -1.759563  978.771495,
6.289640  -1.827070  978.708832,
6.301779  -1.999898  978.688586,
6.285143  -1.998821  978.632520,
6.286646  -2.078479  978.600059,
6.297766  -2.144411  978.620007,
6.280156  -2.151978  978.542217,
6.287082  -2.241910  978.516768,
6.311122  -2.312960  978.551523,
6.285615  -0.519322  979.329311,
6.300127  -0.474960  979.409866,
6.292451  -0.581188  979.319233,
6.321388  -0.495610  979.476398,
6.285413  -2.320136  978.477463,
6.310953  -0.425006  979.491503,
6.322116  -0.383241  979.571277,
6.341824  -0.400438  979.645503,
6.359274  -0.460353  979.660432,
6.371128  -0.415486  979.737003,
6.374977  -0.376960  979.783964,
6.392437  -0.400526  979.831359,
6.404782  -0.393020  979.909817,
6.418407  -0.382553  979.983354,
6.432852  -0.450312  979.953457,
6.444777  -0.416075  980.038499,
6.447832  -0.372314  980.085369,
6.463587  -0.414849  980.116371,
6.480277  -0.391705  980.202901,
6.500913  -0.403340  980.292989,
6.512559  -0.494121  980.266704,
6.532633  -0.464216  980.389822,
6.536066  -0.417050  980.453836,
6.546297  -0.385961  980.516079,
6.561447  -0.390869  980.603542,
6.595092  -0.417073  980.687350,
6.632952  -0.396848  980.847571,
6.650765  -0.397261  980.933875,
6.674467  -0.410730  981.015281,
6.704098  -0.390956  981.165502,
6.731935  -0.401552  981.247891,
6.745973  -0.403151  981.335940,
6.769301  -0.414031  981.421410,
6.785044  -0.392719  981.502199,
6.808859  -0.411609  981.581675,
6.821815  -0.388268  981.654978,
6.843082  -0.418373  981.704329,
6.844819  -0.395498  981.757622,
6.859081  -0.400985  981.813624,
6.880695  -0.401829  981.887682,
6.904555  -0.411367  981.975660,
6.921966  -0.498454  981.968872,
6.934373  -0.465991  982.055353,
6.931675  -0.406857  982.120784,
6.942921  -0.400070  982.210516,
6.966720  -0.401826  982.307641,
6.982994  -0.403890  982.372802,
6.998574  -0.412197  982.440396,
7.005908  -0.389257  982.529310,
7.027144  -0.426558  982.602958,
7.037329  -0.403966  982.686031,
7.053010  -0.392170  982.773895,
7.073904  -0.477406  982.737474,
7.094259  -0.412218  982.940370,
7.105753  -0.413302  983.010061,
7.113151  -0.393161  983.084718,
7.131735  -0.391281  983.168359,
7.154490  -0.456354  983.189639,
7.174368  -0.483769  983.255859,
7.192409  -0.555066  983.241041,
7.216564  -0.641365  983.250643,
7.246855  -0.678376  983.326471,
7.259056  -0.730543  983.331414,
7.277452  -0.786839  983.337883,
7.307833  -0.870433  983.337947,
7.326080  -0.944679  983.311802,
7.353975  -1.039445  983.318385,
7.381590  -1.120662  983.330059,
7.411278  -1.214160  983.355509,
7.431715  -1.288903  983.322181,
7.444055  -1.373592  983.313543,
7.470572  -1.437612  983.329571,
7.484519  -1.511834  983.335456,
7.516043  -1.585901  983.334539,
7.539859  -1.670580  983.329861,
7.561903  -1.760923  983.306018,
7.567658  -1.757907  983.369191,
7.584865  -1.842149  983.346701,
7.606083  -1.922929  983.317651,
7.626382  -1.997034  983.331557,
7.648775  -2.065072  983.341850,
7.666304  -2.153374  983.320542,
7.690856  -2.223852  983.337180,
7.706197  -2.316075  983.319169,
7.724742  -2.400792  983.334122,
7.750489  -2.472791  983.340574,
7.760775  -2.556956  983.317992,
7.795419  -2.647166  983.329687,
7.806689  -2.728783  983.323453,
7.829366  -2.803102  983.342340,
7.845027  -2.888105  983.306374,
7.860684  -2.961418  983.325463,
7.883069  -3.043750  983.328962,
7.883246  -3.004159  983.368812,
7.926416  -3.198049  983.348731,
7.934887  -3.368405  983.238200,
7.931338  -3.267452  983.319086,
7.955240  -3.420517  983.263754,
7.971834  -3.485250  983.245138,
8.005512  -3.934865  983.018731,
7.981404  -3.763906  983.081694,
8.000253  -3.841628  983.080114,
7.986607  -3.670434  983.185825,
8.003178  -3.753801  983.157123,
7.978742  -3.547001  983.239176,
7.997819  -3.611837  983.257659,
8.012479  -3.695636  983.239312,
8.021049  -4.240787  982.852784,
8.030736  -4.170110  982.927240,
8.010601  -4.009836  982.996969,
8.029003  -4.061020  983.007312,
8.045429  -4.124551  983.006351,
8.047403  -4.071126  983.048054,
8.043948  -4.316303  982.858407,
7.971932  -5.114744  982.126760,
7.991185  -5.025320  982.235119,
8.002312  -5.115128  982.209406,
7.989707  -5.192959  982.133745,
8.019919  -5.046930  982.293194,
8.033202  -4.721083  982.528311,
8.043233  -4.639798  982.606073,
8.062064  -4.716237  982.603050,
8.029723  -4.975696  982.352796,
8.054850  -4.911688  982.458887,
8.043171  -4.857349  982.465435,
8.053166  -4.966285  982.418980,
8.056318  -4.482816  982.760925,
8.067760  -4.388824  982.872239,
8.076748  -4.473829  982.844432,
8.050081  -4.561599  982.687197,
8.078282  -4.562065  982.768206,
8.070503  -4.638525  982.688625,
6.294947  -2.485544  978.435561,
6.292262  -2.563096  978.383467,
6.286124  -2.643811  978.350233,
6.299463  -2.725339  978.375274,
6.302254  -2.810009  978.358703,
6.327311  -2.794095  978.440838,
6.320434  -2.868440  978.384817,
6.326813  -2.953912  978.359375,
6.348789  -2.971179  978.435504,
6.332157  -3.120541  978.348801,
6.372001  -3.368902  978.367026,
6.370310  -3.281915  978.398323,
6.376112  -3.447619  978.359587,
6.391324  -3.511067  978.387293,
6.404071  -3.533222  978.437850,
6.394733  -3.602930  978.371250,
6.400425  -3.686777  978.361055,
6.427589  -3.670569  978.441104,
6.436534  -3.760703  978.448587,
6.415599  -3.759092  978.372742,
6.455285  -3.925379  978.436978,
6.447038  -4.081551  978.369167,
6.465115  -4.156527  978.384296,
6.481692  -4.155338  978.449877,
6.468363  -4.222503  978.377121,
6.479653  -4.301896  978.362942,
6.507433  -4.318606  978.442551,
6.495541  -4.397855  978.366779,
6.529473  -4.467116  978.441185,
6.526425  -4.560874  978.408027,
6.526840  -4.659919  978.372109,
6.533623  -4.732960  978.361354,
6.558695  -4.712232  978.442710,
6.604730  -4.882656  978.491514,
6.628746  -4.961861  978.534056,
6.631185  -5.056009  978.519871,
6.666042  -5.033895  978.608413,
6.700352  -5.067166  978.690821,
6.723081  -5.034912  978.776759,
6.734266  -5.124048  978.764080,
6.774243  -5.224736  978.833097,
6.804405  -5.198860  978.919491,
6.842472  -5.209333  979.014201,
6.850165  -5.307080  979.015368,
6.879363  -5.261510  979.090718,
6.908078  -5.278703  979.170609,
6.924979  -5.359165  979.196833,
6.948068  -5.347577  979.267751,
6.978192  -5.371748  979.330579,
7.005042  -5.363842  979.411110,
7.028611  -5.348643  979.493413,
7.065587  -5.365582  979.575434,
7.097426  -5.366266  979.666297,
7.136835  -5.374871  979.740625,
7.164684  -5.355081  979.821616,
7.194438  -5.366543  979.892224,
7.220333  -5.355442  979.972767,
7.253481  -5.375229  980.052971,
7.278615  -5.339795  980.131029,
7.301536  -5.358828  980.207682,
7.337023  -5.373320  980.287855,
7.363983  -5.357481  980.371283,
7.407924  -5.360245  980.472790,
7.433324  -5.346621  980.544759,
7.455677  -5.366406  980.615236,
7.483498  -5.360980  980.694927,
7.522412  -5.370423  980.779531,
7.539144  -5.350426  980.853036,
7.572578  -5.362679  980.921012,
7.597968  -5.355442  980.999587,
7.626736  -5.368118  981.065600,
7.643886  -5.362027  981.130467,
7.666064  -5.350697  981.190513,
7.687753  -5.360583  981.250679,
7.709841  -5.369884  981.307971,
7.725341  -5.359310  981.372240,
7.750938  -5.347877  981.434001,
7.778116  -5.357926  981.497280,
7.810204  -5.368811  981.584649,
7.840749  -5.373279  981.663653,
7.869145  -5.339917  981.731001,
7.898551  -5.355301  981.810859,
7.937572  -5.367234  981.889236,
7.970619  -5.365382  981.975226,
8.007413  -5.278099  982.125754,
8.000719  -5.360640  982.052602,
6.275435  -0.728602  979.161050,
6.273074  -0.806017  979.105562,
6.271627  -0.881714  979.076806,
6.257812  -0.965700  979.006140,
6.286603  -1.035556  979.069637,
6.270539  -1.056357  978.996123,
6.274917  -1.142316  978.985615,
6.272151  -1.215088  978.928363,
6.275432  -1.297126  978.913735,
6.258856  -1.365931  978.842905,
6.270672  -1.443671  978.848526,
6.282147  -1.520459  978.853235,
6.263591  -1.526551  978.773650,
6.269507  -0.569589  979.248166,
6.261500  -0.652354  979.180373,
6.270904  -1.614659  978.746454,
6.252782  -1.587921  978.697933,
6.258698  -1.676289  978.675723,
6.277641  -1.753435  978.690283,
6.261428  -1.843098  978.628222,
6.290815  -1.916453  978.690689,
6.264024  -1.919318  978.594756,
6.262848  -2.008865  978.537771,
6.264526  -2.080013  978.531658,
6.256216  -2.177922  978.443920,
6.288369  -0.400939  979.413001,
6.264327  -0.396577  979.325318,
6.280783  -0.456539  979.343985,
6.257614  -0.481312  979.251903,
6.263805  -2.255278  978.433536,
6.287698  -2.400901  978.446267,
6.262075  -2.423088  978.369096,
6.302571  -0.341319  979.486960,
6.309901  -0.300927  979.561114,
6.334776  -0.319928  979.648906,
6.352252  -0.334219  979.714637,
6.385468  -0.319520  979.889662,
6.404784  -0.320042  979.969894,
6.430766  -0.322057  980.052840,
6.447494  -0.325607  980.145250,
6.469798  -0.305939  980.222050,
6.488704  -0.318087  980.289431,
6.503030  -0.321804  980.369092,
6.517411  -0.398348  980.378945,
6.550852  -0.310292  980.625810,
6.577895  -0.327910  980.694762,
6.608948  -0.380727  980.766625,
6.630182  -0.317538  980.923173,
6.649076  -0.324150  981.011103,
6.686440  -0.399901  981.089719,
6.709534  -0.315387  981.244028,
6.731690  -0.317264  981.327900,
6.743698  -0.325541  981.409220,
6.761975  -0.328566  981.490452,
6.786056  -0.337175  981.558624,
6.800251  -0.317457  981.642349,
6.820863  -0.323577  981.724302,
6.851704  -0.313479  981.872224,
6.874975  -0.334887  981.950351,
6.889980  -0.318216  982.026867,
6.914819  -0.386797  982.056484,
6.940920  -0.326342  982.284362,
6.966751  -0.324736  982.374499,
6.980410  -0.318181  982.468182,
7.012565  -0.349476  982.613426,
6.999782  -0.298003  982.653509,
7.026032  -0.333332  982.699188,
7.024947  -0.300214  982.771638,
7.048818  -0.330145  982.837007,
7.073129  -0.399885  982.859259,
7.091232  -0.356548  983.005048,
7.083063  -0.305740  983.072278,
7.060355  -0.318896  982.924016,
7.105997  -0.323448  983.160015,
7.115391  -0.320280  983.245484,
7.146011  -0.394859  983.249216,
7.164895  -0.411274  983.306808,
7.166454  -0.398093  983.371332,
7.184919  -0.470391  983.330519,
7.206060  -0.549647  983.319702,
7.232704  -0.611813  983.340432,
7.249966  -0.636726  983.417040,
7.274491  -0.720595  983.408833,
7.298310  -0.806920  983.418528,
7.328801  -0.886964  983.426342,
7.345692  -0.958325  983.386241,
7.370279  -1.030716  983.406627,
7.391448  -1.094805  983.424053,
7.402087  -1.155867  983.404016,
7.424943  -1.211857  983.437813,
7.441873  -1.284036  983.407095,
7.460810  -1.364582  983.385082,
7.488208  -1.450408  983.422114,
7.513292  -1.533035  983.403099,
7.534168  -1.606383  983.417968,
7.552754  -1.682860  983.399812,
7.572612  -1.727730  983.431773,
7.564904  -1.673306  983.470593,
7.590250  -1.783320  983.437580,
7.599321  -1.834110  983.409154,
7.622590  -1.916876  983.405000,
7.653562  -2.005040  983.418114,
7.671493  -2.092547  983.401237,
7.697979  -2.166062  983.415684,
7.713872  -2.255635  983.394292,
7.730647  -2.241878  983.464627,
7.739061  -2.332825  983.412386,
7.749896  -2.416925  983.408495,
7.777785  -2.499076  983.402005,
7.792301  -2.574846  983.380645,
7.814076  -2.621755  983.417242,
7.803453  -2.557183  983.436533,
7.831516  -2.712285  983.403559,
7.858916  -2.796896  983.423632,
7.867521  -2.879728  983.386029,
7.884631  -2.951186  983.414906,
7.906458  -3.040661  983.402977,
7.924141  -3.117298  983.410581,
7.946442  -3.187759  983.423921,
7.963936  -3.358965  983.328437,
7.968087  -3.277724  983.411944,
7.979725  -3.446126  983.325078,
8.005260  -3.527028  983.329502,
8.023476  -3.914267  983.098536,
8.027413  -3.841131  983.159918,
8.053047  -3.855587  983.235857,
8.029963  -3.781512  983.223611,
8.054060  -3.800981  983.282321,
8.039025  -3.735609  983.284047,
8.015333  -3.598510  983.325394,
8.029131  -3.670152  983.318252,
8.052299  -3.694449  983.378162,
8.056687  -4.253325  982.933312,
8.066532  -4.189362  983.012572,
8.083374  -4.249000  983.008697,
8.072480  -4.328838  982.923718,
8.039873  -4.010756  983.085087,
8.045761  -3.964093  983.129509,
8.065167  -4.089445  983.089001,
8.086654  -4.162341  983.097204,
8.093506  -4.404220  982.940680,
8.023314  -5.203325  982.208544,
8.043959  -5.131731  982.297589,
8.083979  -4.718709  982.688403,
8.054696  -4.801823  982.541317,
8.081419  -4.788430  982.618421,
8.066628  -4.883933  982.522648,
8.087734  -4.965041  982.532018,
8.054919  -5.050980  982.373692,
8.080253  -5.030716  982.457309,
8.068965  -5.121423  982.369834,
8.104861  -4.563211  982.845469,
8.114144  -4.487324  982.921552,
8.131939  -4.506636  982.989342,
8.095718  -4.650330  982.777354,
8.130050  -4.640365  982.865786,
8.108050  -4.734148  982.749814,
6.268558  -2.499678  978.358511,
6.261605  -2.569357  978.295425,
6.314180  -3.045316  978.293310,
6.340206  -3.040001  978.384988,
6.316746  -3.127430  978.278428,
6.329831  -3.205734  978.292842,
6.351283  -3.200501  978.369667,
6.342047  -3.285771  978.303082,
6.372165  -3.523475  978.325997,
6.377842  -3.678187  978.291049,
6.389393  -3.745841  978.303597,
6.396084  -3.819409  978.291615,
6.428110  -3.849528  978.375290,
6.428387  -3.929872  978.350381,
6.443295  -3.992573  978.375379,
6.420098  -4.009684  978.292979,
6.449998  -4.170262  978.337103,
6.466283  -4.403846  978.289578,
6.473025  -4.475862  978.280291,
6.501629  -4.498447  978.361748,
6.507809  -4.583191  978.345521,
6.503662  -4.645442  978.286382,
6.532371  -4.803720  978.306756,
6.554884  -4.790435  978.385492,
6.582912  -4.804719  978.453740,
6.585693  -4.889771  978.424760,
6.597387  -4.964543  978.445045,
6.573867  -4.949091  978.373731,
6.605829  -5.037977  978.447437,
6.623072  -5.122057  978.450973,
6.647394  -5.129728  978.538965,
6.688297  -5.124154  978.629969,
6.709588  -5.130719  978.690553,
6.718023  -5.203159  978.683119,
6.748434  -5.194990  978.772910,
6.790489  -5.290204  978.854899,
6.754844  -5.276486  978.759620,
6.822768  -5.270109  978.940805,
6.865669  -5.377031  979.012622,
6.894000  -5.348476  979.097080,
6.923650  -5.437880  979.150193,
6.953946  -5.431039  979.236793,
6.988079  -5.452011  979.301616,
7.010969  -5.440267  979.367339,
7.028843  -5.437162  979.438291,
7.042355  -5.424345  979.505609,
7.068878  -5.454243  979.545884,
7.092528  -5.444232  979.606635,
7.111315  -5.442565  979.658857,
7.133212  -5.438588  979.712095,
7.168316  -5.443486  979.793829,
7.201583  -5.436209  979.892702,
7.242408  -5.438812  979.989327,
7.265873  -5.442814  980.054201,
7.289900  -5.436040  980.132936,
7.319916  -5.423117  980.219965,
7.325210  -5.479289  980.206778,
7.354377  -5.446240  980.300096,
7.375883  -5.438222  980.370389,
7.406235  -5.441176  980.434134,
7.436644  -5.429400  980.516598,
7.468387  -5.450150  980.585449,
7.491221  -5.439824  980.646929,
7.503395  -5.426022  980.711864,
7.529972  -5.451600  980.760279,
7.555441  -5.433258  980.840822,
7.588061  -5.448076  980.935159,
7.614640  -5.431333  981.015743,
7.651503  -5.443612  981.082903,
7.675850  -5.440807  981.172069,
7.703726  -5.440812  981.254745,
7.726875  -5.442257  981.336705,
7.761790  -5.440850  981.416696,
7.794824  -5.427801  981.499259,
7.817623  -5.453756  981.556688,
7.848368  -5.450217  981.635570,
7.880827  -5.427394  981.727646,
7.916131  -5.435725  981.809781,
7.948490  -5.454219  981.865498,
7.966567  -5.526522  981.885541,
7.970345  -5.440735  981.931839,
7.997735  -5.438228  981.997325,
8.025032  -5.425089  982.065917,
8.033574  -5.358658  982.134526,
8.049861  -5.300700  982.214543,
6.240257  -0.639641  979.093955,
6.254912  -0.721482  979.089821,
6.230975  -0.720909  979.011510,
6.247122  -0.801845  979.017581,
6.251520  -0.882370  979.008490,
6.237215  -0.874356  978.948549,
6.240436  -0.946598  978.925787,
6.247096  -1.030693  978.922025,
6.256886  -1.122501  978.921851,
6.240976  -1.103069  978.865076,
6.247867  -1.189783  978.845011,
6.256776  -1.277745  978.846563,
6.236490  -1.265571  978.781209,
6.243608  -1.350741  978.766747,
6.250645  -1.438577  978.765605,
6.229515  -1.435915  978.680809,
6.243488  -1.517485  978.690219,
6.228120  -0.474783  979.161654,
6.246258  -0.561559  979.169628,
6.223238  -0.558052  979.087331,
6.215369  -1.518996  978.610943,
6.238808  -1.603894  978.622384,
6.244979  -1.689100  978.602704,
6.254370  -1.762045  978.610035,
6.231695  -1.745037  978.532486,
6.237725  -1.839999  978.532006,
6.250457  -1.932039  978.516641,
6.228862  -1.921182  978.447109,
6.234970  -1.995986  978.466130,
6.243798  -2.081162  978.456160,
6.228159  -2.077560  978.376557,
6.236904  -2.144224  978.373060,
6.237811  -2.231490  978.359371,
6.235117  -0.301999  979.244702,
6.252118  -0.323888  979.324169,
6.245974  -0.393157  979.245152,
6.275460  -0.324422  979.406806,
6.224507  -0.405748  979.170136,
6.251018  -2.331088  978.378355,
6.229071  -2.310650  978.302157,
6.233766  -2.388626  978.287376,
6.251489  -2.484049  978.287398,
6.286849  -0.258171  979.478961,
6.283594  -0.204126  979.527319,
6.254244  -0.241082  979.387076,
6.301262  -0.225144  979.576267,
6.322164  -0.249291  979.642568,
6.336300  -0.240952  979.729322,
6.359097  -0.228027  979.822823,
6.364685  -0.315310  979.791921,
6.370619  -0.269629  979.852381,
6.398431  -0.243133  979.970785,
6.413199  -0.253773  980.035131,
6.425867  -0.240329  980.114605,
6.448806  -0.239830  980.199458,
6.468320  -0.230525  980.286741,
6.486757  -0.239823  980.368332,
6.507044  -0.264093  980.446800,
6.517951  -0.339933  980.450277,
6.534672  -0.299446  980.534157,
6.527408  -0.227281  980.558343,
6.541605  -0.251392  980.604421,
6.556000  -0.236407  980.688168,
6.576405  -0.244774  980.768956,
6.588744  -0.315713  980.769865,
6.609770  -0.308432  980.839204,
6.612119  -0.238506  980.903648,
6.634435  -0.244897  981.004396,
6.653671  -0.248986  981.091473,
6.672151  -0.337585  981.088967,
6.684805  -0.301256  981.165610,
6.684332  -0.236784  981.229940,
6.708893  -0.234025  981.315645,
6.721178  -0.242815  981.403649,
6.741101  -0.243564  981.489429,
6.770571  -0.257680  981.570966,
6.783516  -0.233646  981.650326,
6.800541  -0.236722  981.727475,
6.824694  -0.260652  981.804970,
6.840023  -0.331423  981.803254,
6.845566  -0.262900  981.912682,
6.856777  -0.247664  981.976979,
6.876639  -0.244364  982.066772,
6.896580  -0.239780  982.151769,
6.910566  -0.324584  982.123140,
6.923464  -0.304455  982.202722,
6.920487  -0.256257  982.268048,
6.928514  -0.244400  982.329480,
6.956954  -0.255967  982.443791,
6.961528  -0.228967  982.523268,
6.988138  -0.304751  982.543124,
6.980025  -0.238381  982.611345,
7.025537  -0.248072  982.848462,
7.034299  -0.231370  982.926303,
7.051667  -0.237229  983.011325,
7.070194  -0.303585  983.005420,
7.090278  -0.243781  983.220388,
7.106918  -0.238189  983.322941,
7.133615  -0.324503  983.332821,
7.180711  -0.406386  983.440770,
7.197999  -0.483988  983.396902,
7.220344  -0.559935  983.409329,
7.247998  -0.589287  983.493851,
7.274988  -0.665026  983.494131,
7.299035  -0.739449  983.486735,
7.315093  -0.798252  983.486815,
7.333411  -0.855037  983.489152,
7.358808  -0.950047  983.481807,
7.387766  -1.031739  983.487030,
7.413066  -1.126159  983.481794,
7.442441  -1.202160  983.513771,
7.461358  -1.280460  983.494801,
7.477510  -1.367021  983.466983,
7.503696  -1.427640  983.498898,
7.533225  -1.521784  983.488709,
7.553760  -1.610183  983.501412,
7.598217  -1.746134  983.497422,
7.617587  -1.839622  983.478887,
7.646934  -1.927974  983.495114,
7.667578  -2.003089  983.492158,
7.696351  -2.080831  983.488071,
7.720866  -2.168567  983.498907,
7.751077  -2.306648  983.499686,
7.774873  -2.385598  983.486869,
7.781711  -2.457839  983.465692,
7.809551  -2.515637  983.485112,
7.801946  -2.465903  983.527776,
7.821120  -2.579413  983.483031,
7.840618  -2.644977  983.493520,
7.861722  -2.722617  983.497857,
7.872994  -2.804494  983.488501,
7.890803  -2.883003  983.487482,
7.894843  -2.807339  983.544583,
7.914439  -2.971100  983.478221,
7.932935  -3.040943  983.485480,
7.950538  -3.119294  983.486248,
7.987491  -3.361223  983.408897,
8.006807  -3.442687  983.404093,
7.970695  -3.198534  983.491019,
7.992259  -3.270167  983.501185,
8.009341  -3.355259  983.485111,
8.034920  -3.529361  983.417255,
8.051418  -3.914649  983.177779,
8.077715  -3.930250  983.254598,
8.067741  -3.992677  983.177130,
8.059528  -3.758255  983.336343,
8.081676  -3.849766  983.328894,
8.041001  -3.612533  983.391934,
8.068287  -3.676776  983.436796,
8.086872  -3.775782  983.408632,
8.099967  -4.311148  982.996414,
8.107370  -4.248579  983.081860,
8.121599  -4.377650  983.021084,
8.078645  -4.066611  983.156866,
8.111163  -4.143543  983.176897,
8.124734  -4.214897  983.162481,
8.134542  -4.165580  983.232164,
8.130977  -4.443725  983.008747,
8.057529  -5.212879  982.278808,
8.077549  -5.194746  982.364678,
8.080294  -5.269545  982.301942,
8.102088  -4.803065  982.682780,
8.132497  -4.720319  982.817847,
8.127629  -4.803059  982.762551,
8.091504  -4.870035  982.601943,
8.120034  -4.877457  982.687632,
8.111984  -4.943212  982.616325,
8.102455  -5.050373  982.521707,
8.118285  -5.025788  982.606470,
8.089415  -5.122853  982.447133,
8.110284  -5.119256  982.513990,
8.110108  -5.216185  982.444976,
8.134340  -4.565879  982.924186,
8.157933  -4.567650  983.005688,
8.151458  -4.640173  982.948934,
6.223664  -2.469885  978.233822,
6.227815  -2.552943  978.216381,
6.239915  -2.624514  978.228861,
6.257691  -2.652790  978.275457,
6.263494  -2.720809  978.291396,
6.280948  -2.802341  978.289655,
6.294854  -2.881248  978.301506,
6.265566  -2.876762  978.207189,
6.287480  -2.960285  978.266816,
6.286589  -3.122448  978.206225,
6.309368  -3.189478  978.231128,
6.313187  -3.277637  978.214543,
6.326942  -3.355044  978.225995,
6.346217  -3.361286  978.294721,
6.345428  -3.441819  978.281077,
6.346477  -3.531355  978.263115,
6.366382  -3.604612  978.283197,
6.340824  -3.602339  978.198891,
6.366477  -3.758367  978.236485,
6.368910  -3.841273  978.208553,
6.401395  -3.908519  978.275775,
6.392616  -3.989219  978.218553,
6.399226  -4.070543  978.203332,
6.422545  -4.088718  978.276209,
6.434555  -4.149755  978.294123,
6.442898  -4.237768  978.289930,
6.424967  -4.264899  978.206803,
6.456516  -4.330219  978.277408,
6.449523  -4.419157  978.209724,
6.453023  -4.490146  978.199190,
6.466097  -4.561169  978.209977,
6.487566  -4.563396  978.281728,
6.476628  -4.633867  978.212958,
6.487236  -4.707949  978.231032,
6.517065  -4.723681  978.290157,
6.495449  -4.799854  978.211233,
6.527926  -4.880561  978.270495,
6.555559  -4.869577  978.357395,
6.543356  -4.962282  978.295503,
6.549636  -5.040374  978.295375,
6.573129  -5.028966  978.367664,
6.587490  -5.102839  978.381961,
6.612893  -5.271000  978.375477,
6.630731  -5.199593  978.447719,
6.656477  -5.212229  978.515707,
6.677595  -5.200116  978.597768,
6.694617  -5.280695  978.609362,
6.728086  -5.290196  978.675228,
6.771068  -5.368793  978.773350,
6.802825  -5.360300  978.847731,
6.828071  -5.348821  978.922763,
6.848282  -5.479926  978.920712,
6.877300  -5.458547  979.007857,
6.844806  -5.419013  978.938924,
6.891751  -5.428209  979.078319,
6.944301  -5.515649  979.165440,
6.915355  -5.515177  979.075597,
6.975745  -5.519542  979.243272,
6.996664  -5.528677  979.320493,
7.021696  -5.563996  979.357901,
7.024188  -5.508454  979.402939,
7.054272  -5.515721  979.475605,
7.087177  -5.532374  979.561209,
7.123615  -5.521695  979.651261,
7.150314  -5.505221  979.727905,
7.175129  -5.528818  979.775127,
7.188493  -5.503507  979.832344,
7.211220  -5.532254  979.880223,
7.238725  -5.519783  979.951144,
7.277144  -5.513511  980.036821,
7.304328  -5.527503  980.123068,
7.329811  -5.544702  980.192212,
7.362890  -5.524099  980.271480,
7.391304  -5.515413  980.360292,
7.411490  -5.590553  980.374416,
7.428553  -5.523152  980.454332,
7.458259  -5.510383  980.534148,
7.489089  -5.526284  980.601321,
7.514149  -5.514211  980.682916,
7.543829  -5.514927  980.769861,
7.577144  -5.517148  980.848183,
7.600365  -5.530564  980.918882,
7.626469  -5.510706  981.002154,
7.659213  -5.520863  981.084784,
7.682861  -5.534583  981.149462,
7.704821  -5.518532  981.218609,
7.722937  -5.508116  981.279961,
7.748213  -5.520394  981.335161,
7.773271  -5.531006  981.397970,
7.799371  -5.521065  981.479271,
7.835470  -5.521343  981.564215,
7.862533  -5.533026  981.627689,
7.885413  -5.519900  981.691962,
7.910506  -5.504695  981.753644,
7.938215  -5.521516  981.811831,
7.998831  -5.518713  981.957928,
8.029645  -5.510763  982.048833,
8.059990  -5.379954  982.209191,
8.094162  -5.357559  982.297929,
8.053129  -5.446711  982.123409,
8.077897  -5.461772  982.189353,
8.070959  -5.527405  982.130495,
6.209412  -0.556713  979.004250,
6.219359  -0.636238  979.010980,
6.210981  -0.701523  978.945302,
6.217687  -0.793971  978.924483,
6.215251  -0.882125  978.858764,
6.228772  -0.971572  978.855819,
6.224621  -1.035018  978.831016,
6.222635  -1.120109  978.794117,
6.226205  -1.199001  978.755532,
6.213237  -1.284783  978.700405,
6.225128  -1.358556  978.700858,
6.212131  -1.356958  978.645964,
6.203987  -1.438053  978.591666,
6.210400  -0.404616  979.111454,
6.209362  -0.480644  979.063975,
6.222220  -1.662379  978.553880,
6.206120  -1.680106  978.490967,
6.213853  -1.773610  978.452933,
6.216512  -1.854629  978.438196,
6.206965  -1.925954  978.366956,
6.222965  -2.006634  978.381911,
6.210975  -0.267682  979.168903,
6.224168  -0.221662  979.248060,
6.218406  -0.339629  979.171606,
6.237707  -0.246683  979.313020,
6.209864  -2.243645  978.259643,
6.211004  -2.338718  978.212256,
6.213894  -2.419659  978.193660,
6.231541  -0.157847  979.333368,
6.250654  -0.162618  979.424184,
6.269408  -0.167823  979.493280,
6.314403  -0.166731  979.656825,
6.327835  -0.146671  979.742441,
6.344175  -0.155857  979.809709,
6.370556  -0.226442  979.899436,
6.360082  -0.161135  979.896668,
6.375636  -0.172618  979.961810,
6.398793  -0.162665  980.049277,
6.407417  -0.163352  980.122448,
6.421146  -0.162214  980.183126,
6.445054  -0.162198  980.246507,
6.474037  -0.159858  980.377905,
6.492103  -0.163335  980.452614,
6.509963  -0.150858  980.543602,
6.510586  -0.225533  980.506299,
6.531626  -0.181003  980.617422,
6.527144  -0.133403  980.649042,
6.545016  -0.164157  980.684097,
6.556732  -0.152437  980.765479,
6.578678  -0.177489  980.838511,
6.598574  -0.243220  980.840542,
6.610316  -0.192046  980.952838,
6.601233  -0.132124  980.974089,
6.620452  -0.172000  981.012597,
6.634990  -0.167968  981.088103,
6.651662  -0.164397  981.177466,
6.670046  -0.237494  981.166380,
6.696262  -0.162749  981.390173,
6.718629  -0.166321  981.468966,
6.736799  -0.158927  981.557257,
6.762719  -0.181208  981.623706,
6.771766  -0.162572  981.689522,
6.781209  -0.147397  981.752902,
6.801675  -0.177669  981.812120,
6.804769  -0.135390  981.886881,
6.827274  -0.219476  981.883145,
6.871103  -0.171834  982.116884,
6.881901  -0.155660  982.202528,
6.900877  -0.222201  982.219275,
6.934137  -0.226441  982.391426,
6.898283  -0.165328  982.290651,
6.932968  -0.171526  982.453160,
6.959761  -0.158647  982.609924,
6.978135  -0.168809  982.692002,
6.997204  -0.255572  982.701335,
7.006696  -0.222785  982.768503,
6.996827  -0.169160  982.823606,
7.006402  -0.163012  982.890013,
7.019301  -0.155255  982.957450,
7.032537  -0.160428  983.016858,
7.041478  -0.154770  983.081569,
7.065138  -0.222080  983.093245,
7.083213  -0.250911  983.150850,
7.088904  -0.200838  983.276143,
7.064391  -0.169354  983.170682,
7.125455  -0.237310  983.405661,
7.150358  -0.322038  983.417318,
7.166097  -0.328441  983.503570,
7.195333  -0.414339  983.509643,
7.213011  -0.494968  983.483693,
7.248789  -0.540803  983.570084,
7.279289  -0.630619  983.573971,
7.305897  -0.722660  983.568881,
7.331865  -0.793304  983.554975,
7.356253  -0.877082  983.570483,
7.381684  -0.966049  983.565016,
7.405938  -1.058034  983.544046,
7.410305  -1.042126  983.607464,
7.423217  -1.121190  983.563666,
7.451590  -1.184274  983.589969,
7.463988  -1.259762  983.572293,
7.490892  -1.349286  983.557892,
7.525113  -1.433717  983.574266,
7.546694  -1.502501  983.576162,
7.565272  -1.582661  983.563254,
7.591623  -1.678862  983.568248,
7.615817  -1.774919  983.560673,
7.638063  -1.863005  983.544684,
7.648691  -1.836627  983.612846,
7.658964  -1.914599  983.575438,
7.681586  -1.991622  983.563450,
7.707323  -2.065240  983.579871,
7.727474  -2.135555  983.568426,
7.755092  -2.238251  983.565336,
7.773167  -2.323356  983.553793,
7.800711  -2.399315  983.566743,
7.814999  -2.401624  983.616645,
7.817787  -2.470559  983.582110,
7.832525  -2.556467  983.566046,
7.855791  -2.637213  983.574707,
7.874234  -2.701137  983.574041,
7.891313  -2.759074  983.579395,
7.891330  -2.718677  983.611304,
7.915062  -2.872519  983.576260,
7.936383  -2.961852  983.568502,
7.956338  -3.050964  983.556318,
7.978722  -3.124063  983.569233,
7.997030  -3.202493  983.571128,
8.022093  -3.434905  983.486801,
8.019196  -3.293363  983.576398,
8.032971  -3.362076  983.559531,
8.052926  -3.368822  983.619206,
8.044695  -3.433956  983.554789,
8.046109  -3.500213  983.488205,
8.095741  -4.012337  983.248526,
8.093847  -3.915232  983.319961,
8.113258  -3.976691  983.321298,
8.112807  -4.088555  983.236461,
8.105452  -3.854218  983.408644,
8.062268  -3.588531  983.485552,
8.088754  -3.658061  983.503535,
8.103611  -3.742654  983.479317,
8.131792  -4.325403  983.077266,
8.151008  -4.309685  983.161328,
8.153017  -4.401781  983.101004,
8.134750  -4.125028  983.277538,
8.128545  -4.083404  983.292093,
8.157241  -4.242042  983.245638,
8.163205  -4.495229  983.076570,
8.108291  -5.279552  982.370114,
8.152312  -4.803388  982.844293,
8.154533  -4.881675  982.768653,
8.130599  -5.177496  982.518720,
8.125301  -5.116002  982.574146,
8.159779  -4.719590  982.900151,
8.174865  -4.641519  983.024462,
8.180609  -4.571466  983.074819,
8.207179  -4.635183  983.096548,
8.179833  -4.720311  982.976947,
6.208145  -2.500315  978.175462,
6.210045  -2.575993  978.118765,
6.228133  -2.637720  978.158978,
6.230880  -2.714380  978.128049,
6.246559  -2.710887  978.202719,
6.259074  -2.784338  978.221265,
6.235259  -2.794866  978.138817,
6.244406  -2.881405  978.119269,
6.250855  -2.964749  978.132087,
6.270556  -2.958628  978.203517,
6.279589  -3.036173  978.199384,
6.255089  -3.049000  978.112692,
6.290887  -3.210563  978.180839,
6.283822  -3.275527  978.136373,
6.290606  -3.359231  978.134255,
6.301902  -3.454286  978.129002,
6.321087  -3.425654  978.195437,
6.324243  -3.511068  978.199541,
6.309327  -3.520551  978.127391,
6.311069  -3.589340  978.119631,
6.327501  -3.678756  978.132711,
6.351522  -3.683207  978.210999,
6.340657  -3.770229  978.137525,
6.366628  -3.923198  978.182098,
6.370572  -4.013962  978.136753,
6.375907  -4.090414  978.122083,
6.391030  -4.150344  978.144052,
6.418181  -4.172352  978.215816,
6.386121  -4.230645  978.121036,
6.398869  -4.322996  978.126006,
6.424706  -4.341873  978.196546,
6.414418  -4.404030  978.129663,
6.446829  -4.626202  978.128464,
6.471275  -4.719244  978.158118,
6.470599  -4.802901  978.118187,
6.483642  -4.885373  978.134276,
6.507981  -4.879097  978.204552,
6.506784  -4.958587  978.207953,
6.527286  -5.039099  978.233607,
6.525556  -5.130245  978.209052,
6.555276  -5.111679  978.301920,
6.558201  -5.185222  978.282686,
6.590597  -5.189967  978.361747,
6.641443  -5.287469  978.462669,
6.673018  -5.269323  978.538076,
6.710982  -5.368336  978.612594,
6.741683  -5.349720  978.702503,
6.767932  -5.452372  978.734239,
6.787554  -5.443198  978.783166,
6.744748  -5.430722  978.675700,
6.816754  -5.436955  978.850879,
6.855734  -5.538232  978.910451,
6.884647  -5.527098  978.987804,
6.936561  -5.604414  979.095111,
6.963941  -5.586913  979.180522,
6.988594  -5.600800  979.244923,
7.015376  -5.609912  979.315286,
7.042070  -5.599639  979.403139,
7.069432  -5.598892  979.477432,
7.095301  -5.616032  979.536358,
7.111397  -5.601149  979.596890,
7.140875  -5.612675  979.658136,
7.165529  -5.593987  979.721197,
7.195908  -5.594288  979.807969,
7.224745  -5.600025  979.889945,
7.260484  -5.596930  979.967527,
7.289703  -5.600223  980.050054,
7.321189  -5.614611  980.132821,
7.352786  -5.594893  980.218934,
7.380339  -5.605505  980.291711,
7.437358  -5.608662  980.445146,
7.463761  -5.594007  980.523209,
7.507609  -5.609260  980.617979,
7.533196  -5.589910  980.699978,
7.563331  -5.593076  980.772896,
7.579419  -5.647271  980.782217,
7.599296  -5.600481  980.859212,
7.622090  -5.587585  980.942144,
7.648433  -5.596272  981.008183,
7.682388  -5.602267  981.084303,
7.706313  -5.604658  981.162750,
7.732442  -5.592614  981.249411,
7.761565  -5.604570  981.323467,
7.790823  -5.602222  981.399042,
7.811716  -5.612789  981.456555,
7.840666  -5.594974  981.514112,
7.862722  -5.604099  981.583328,
7.890902  -5.599430  981.656955,
7.925308  -5.597821  981.738654,
7.960698  -5.590060  981.829725,
7.991897  -5.612605  981.899897,
8.020805  -5.586091  981.986875,
8.056354  -5.592974  982.051406,
8.081096  -5.608975  982.113667,
8.098679  -5.441323  982.274011,
8.130017  -5.360700  982.387502,
8.136803  -5.444857  982.350989,
8.099624  -5.518750  982.215606,
8.129016  -5.512978  982.291808,
8.103168  -5.599537  982.177163,
6.184916  -0.480479  978.989157,
6.188204  -0.562207  978.920267,
6.195426  -0.638022  978.932709,
6.176814  -0.639361  978.847028,
6.199128  -0.717328  978.867530,
6.200764  -0.797962  978.835012,
6.181306  -0.796487  978.764493,
6.200924  -0.950165  978.784337,
6.204922  -1.041196  978.752070,
6.204938  -1.122670  978.727131,
6.193793  -1.135619  978.665540,
6.204038  -1.207551  978.676715,
6.180192  -1.181545  978.603543,
6.193307  -1.274783  978.606180,
6.195213  -1.357813  978.598975,
6.184382  -1.440227  978.507075,
6.193141  -0.324019  979.093633,
6.190202  -0.400005  979.025999,
6.191939  -1.519327  978.527325,
6.207494  -1.596448  978.540301,
6.185041  -1.607209  978.453260,
6.198100  -1.697675  978.425573,
6.170608  -1.680766  978.363177,
6.183568  -1.766141  978.366690,
6.196520  -1.842114  978.367024,
6.175558  -1.840328  978.289491,
6.187391  -1.919868  978.288806,
6.194615  -2.003454  978.293878,
6.208008  -2.079194  978.306918,
6.185360  -2.091729  978.220800,
6.209107  -2.161657  978.283269,
6.213828  -0.162159  979.250109,
6.197397  -0.170850  979.169892,
6.183560  -0.241587  979.091226,
6.188280  -2.185425  978.206050,
6.190876  -2.261891  978.191971,
6.181319  -2.327233  978.126744,
6.226653  -0.083986  979.406811,
6.249843  -0.085030  979.493378,
6.273822  -0.080028  979.561837,
6.284471  -0.148918  979.566763,
6.286808  -0.089810  979.624807,
6.305652  -0.073659  979.717855,
6.334690  -0.078906  979.806864,
6.347651  -0.077854  979.889734,
6.369642  -0.104471  979.972763,
6.361908  -0.047954  980.006972,
6.386652  -0.075832  980.058588,
6.403546  -0.081959  980.137989,
6.423478  -0.076090  980.216435,
6.455335  -0.134032  980.312211,
6.444091  -0.062700  980.325816,
6.457653  -0.077670  980.376022,
6.472347  -0.088921  980.450430,
6.487095  -0.080335  980.530345,
6.505768  -0.086698  980.612841,
6.529450  -0.097605  980.700452,
6.545814  -0.058730  980.772358,
6.563768  -0.084295  980.852199,
6.579925  -0.070593  980.942306,
6.591668  -0.152212  980.907644,
6.617871  -0.125633  981.029117,
6.618425  -0.087450  981.079875,
6.628623  -0.085401  981.151468,
6.645515  -0.077099  981.246487,
6.673140  -0.156357  981.265040,
6.688028  -0.159939  981.329067,
6.690562  -0.082322  981.433736,
6.671010  -0.084439  981.338676,
6.709021  -0.094475  981.506272,
6.718389  -0.063616  981.576232,
6.743741  -0.087633  981.647698,
6.792804  -0.063214  981.902923,
6.815011  -0.085239  981.979498,
6.831172  -0.170405  981.955579,
6.847059  -0.155861  982.039456,
6.848532  -0.098544  982.131860,
6.824621  -0.070936  982.064339,
6.863136  -0.093420  982.207257,
6.871631  -0.079072  982.284199,
6.891400  -0.092358  982.355404,
6.918004  -0.157415  982.377875,
6.928422  -0.130996  982.528994,
6.906190  -0.079490  982.450060,
6.949871  -0.084222  982.691778,
6.972608  -0.085007  982.772708,
6.988335  -0.159522  982.762843,
6.981792  -0.088579  982.853913,
7.010425  -0.083186  983.021221,
7.023878  -0.081282  983.101918,
7.040752  -0.096104  983.161626,
7.051713  -0.080089  983.247296,
7.077439  -0.161983  983.241864,
7.084167  -0.143535  983.314581,
7.089790  -0.148916  983.401329,
7.064771  -0.074904  983.346998,
7.090599  -0.084258  983.490035,
7.115287  -0.167760  983.494372,
7.139315  -0.252820  983.477727,
7.176797  -0.298262  983.582732,
7.195639  -0.378581  983.574644,
7.224937  -0.459907  983.569317,
7.251260  -0.497449  983.649701,
7.274553  -0.574358  983.652423,
7.304098  -0.648827  983.666354,
7.315342  -0.708363  983.642921,
7.350979  -0.796509  983.646044,
7.376556  -0.892167  983.646822,
7.392840  -0.967834  983.643095,
7.417479  -1.003870  983.676773,
7.425912  -1.053528  983.667195,
7.440550  -1.120453  983.647123,
7.467878  -1.209206  983.658250,
7.493387  -1.287774  983.631115,
7.510659  -1.365203  983.647719,
7.535690  -1.445650  983.654696,
7.562489  -1.531095  983.628350,
7.572692  -1.523780  983.688841,
7.582079  -1.603732  983.636370,
7.608530  -1.666228  983.654955,
7.625646  -1.742289  983.641684,
7.652087  -1.800266  983.673871,
7.667736  -1.854757  983.664580,
7.684944  -1.927251  983.659393,
7.704715  -2.009567  983.638754,
7.734449  -2.085897  983.658805,
7.750103  -2.167977  983.634536,
7.771493  -2.224671  983.654124,
7.791415  -2.309990  983.633726,
7.813026  -2.367043  983.667477,
7.809613  -2.318972  983.715071,
7.826721  -2.415392  983.664811,
7.837641  -2.485220  983.654183,
7.858897  -2.553960  983.642963,
7.888139  -2.680618  983.654406,
7.878907  -2.624776  983.667816,
7.904615  -2.742439  983.647096,
7.923970  -2.810894  983.652553,
7.940531  -2.894188  983.636300,
7.969585  -2.962762  983.668913,
7.981604  -3.051595  983.640465,
8.003340  -3.141795  983.647742,
8.014013  -3.217488  983.637880,
8.029788  -3.271335  983.637320,
8.051255  -3.316548  983.664197,
8.044987  -3.257578  983.688367,
8.081631  -3.443223  983.639483,
8.068995  -3.518735  983.566171,
8.094700  -3.608046  983.578434,
8.126277  -4.038993  983.325538,
8.115372  -3.921060  983.381585,
8.138096  -3.923570  983.446916,
8.124196  -3.832052  983.479417,
8.119867  -3.699262  983.558445,
8.145341  -3.760745  983.591399,
8.130785  -3.682816  983.636896,
8.128578  -3.772477  983.532909,
8.177974  -4.393983  983.183699,
8.177109  -4.313195  983.251033,
8.190323  -4.379362  983.240763,
8.185358  -4.469023  983.153843,
8.145183  -4.096170  983.333637,
8.160587  -4.165198  983.325251,
8.183906  -4.238537  983.330716,
8.134136  -5.291340  982.437372,
8.154992  -5.268362  982.523036,
8.153363  -5.343723  982.464849,
8.143802  -4.957727  982.691860,
8.175282  -4.968664  982.773018,
8.177999  -4.877497  982.855199,
8.182426  -4.796223  982.919390,
8.195768  -4.858777  982.944139,
8.198954  -4.956105  982.861494,
8.159054  -5.035621  982.694995,
8.148800  -5.101092  982.631491,
8.178068  -5.121604  982.689987,
8.156473  -5.191034  982.606146,
8.203914  -4.718948  983.048689,
8.200078  -4.551636  983.161333,
6.194374  -2.401451  978.123415,
6.199703  -2.483076  978.119289,
6.180817  -2.475406  978.043008,
6.208932  -2.655136  978.094348,
6.206492  -2.741020  978.049607,
6.222498  -2.816045  978.054731,
6.222031  -2.882332  978.058457,
6.229059  -2.943328  978.057709,
6.232700  -3.017427  978.050112,
6.240955  -3.098306  978.041087,
6.265275  -3.120108  978.122518,
6.270439  -3.198669  978.119330,
6.260079  -3.287046  978.053509,
6.288708  -3.513071  978.053945,
6.285061  -3.595417  978.032043,
6.302869  -3.662091  978.060030,
6.310405  -3.742217  978.051618,
6.317185  -3.826217  978.044401,
6.347564  -3.863348  978.124872,
6.358059  -3.940308  978.110504,
6.344911  -4.005464  978.043528,
6.365113  -4.155528  978.059579,
6.373452  -4.313744  978.052377,
6.393536  -4.395444  978.051839,
6.405100  -4.467206  978.059585,
6.426755  -4.479777  978.130174,
6.438102  -4.550747  978.134825,
6.408635  -4.556004  978.056173,
6.444438  -4.720650  978.088759,
6.451149  -4.882599  978.053358,
6.463088  -4.967226  978.062658,
6.488891  -4.963971  978.132587,
6.489463  -5.046554  978.137479,
6.502977  -5.135551  978.122153,
6.528815  -5.204645  978.169949,
6.551804  -5.215028  978.226435,
6.549269  -5.287597  978.192949,
6.583562  -5.278178  978.286464,
6.610689  -5.354835  978.329092,
6.630399  -5.345240  978.391092,
6.587552  -5.358692  978.275594,
6.654949  -5.372804  978.439271,
6.674907  -5.352760  978.524406,
6.692162  -5.435278  978.532436,
6.720041  -5.450052  978.600308,
6.739234  -5.526258  978.620512,
6.759737  -5.509540  978.689851,
6.791516  -5.518500  978.766616,
6.819108  -5.522304  978.842416,
6.844674  -5.640174  978.847607,
6.868687  -5.599781  978.929356,
6.837792  -5.582524  978.854763,
6.898121  -5.599630  979.010504,
6.936356  -5.690318  979.082028,
6.914492  -5.679902  979.010757,
6.965966  -5.669721  979.164662,
6.995533  -5.683966  979.242879,
7.024746  -5.682249  979.330490,
7.059068  -5.678105  979.404789,
7.081252  -5.692517  979.477493,
7.109626  -5.681183  979.556713,
7.139574  -5.685885  979.620041,
7.167966  -5.685339  979.688125,
7.197977  -5.675211  979.755299,
7.215710  -5.660811  979.829846,
7.246533  -5.676580  979.891749,
7.274947  -5.679745  979.967405,
7.300569  -5.681807  980.048866,
7.327034  -5.693302  980.114509,
7.355927  -5.673106  980.197327,
7.386877  -5.696187  980.263949,
7.411044  -5.678407  980.329939,
7.429690  -5.665893  980.393091,
7.458943  -5.685461  980.458652,
7.490660  -5.676534  980.535179,
7.520299  -5.691136  980.606079,
7.550361  -5.678786  980.695832,
7.588071  -5.703243  980.779434,
7.604554  -5.672856  980.845350,
7.633282  -5.668216  980.922839,
7.670237  -5.682077  981.004739,
7.695705  -5.678448  981.088770,
7.721881  -5.676798  981.172006,
7.750049  -5.679690  981.249453,
7.780089  -5.681114  981.325173,
7.808913  -5.685636  981.397043,
7.832892  -5.686624  981.470701,
7.860501  -5.681270  981.542055,
7.886754  -5.680734  981.606457,
7.912371  -5.664415  981.672962,
7.934716  -5.689757  981.720783,
7.966130  -5.676489  981.806065,
8.007435  -5.694500  981.892114,
8.042477  -5.670935  981.984402,
8.070260  -5.669241  982.056206,
8.099677  -5.682081  982.125830,
8.123564  -5.586632  982.239096,
8.131364  -5.668927  982.207492,
8.163447  -5.418718  982.444218,
8.155137  -5.533173  982.355443,
6.172258  -0.401358  978.937356,
6.174807  -0.493566  978.911666,
6.158626  -0.466042  978.861368,
6.166156  -0.552599  978.838382,
6.152466  -0.553435  978.757023,
6.158563  -0.633758  978.768315,
6.177906  -0.721848  978.776869,
6.152289  -0.704833  978.692891,
6.163286  -0.799290  978.689866,
6.175991  -0.896083  978.693098,
6.191221  -0.864650  978.769133,
6.181190  -0.984396  978.689272,
6.190123  -1.058714  978.679796,
6.165437  -1.032511  978.603758,
6.175209  -1.104396  978.610242,
6.152840  -1.118204  978.529004,
6.170923  -1.210801  978.542518,
6.168934  -1.287302  978.511328,
6.184139  -1.357890  978.538635,
6.163561  -1.369517  978.462474,
6.163480  -1.452469  978.432510,
6.172589  -1.524992  978.444134,
6.167575  -0.224150  979.022229,
6.170062  -0.314005  978.998959,
6.147430  -0.322678  978.909166,
6.151845  -1.510479  978.360575,
6.162989  -1.597552  978.372646,
6.149579  -1.588561  978.302264,
6.150694  -1.671044  978.288101,
6.166780  -1.757150  978.287020,
6.145918  -1.755359  978.204153,
6.153507  -1.835567  978.213634,
6.170878  -1.918799  978.210090,
6.172353  -2.002053  978.207602,
6.149403  -1.987213  978.125406,
6.162183  -2.077584  978.135505,
6.170267  -2.160785  978.126923,
6.151520  -0.060820  979.087668,
6.174102  -0.088933  979.167407,
6.166121  -0.148825  979.083989,
6.153122  -0.159178  978.996170,
6.180635  -2.241848  978.124397,
6.158091  -2.234687  978.050937,
6.162857  -2.306607  978.066317,
6.164521  -2.389123  978.042769,
6.203908  -0.060136  979.322637,
6.212037  0.001260  979.378113,
6.177087  -0.010125  979.235878,
6.196193  -0.099960  979.247861,
6.234273  0.002256  979.469165,
6.254363  0.002017  979.561097,
6.283575  -0.037198  979.648710,
6.287727  0.016654  979.696862,
6.311954  -0.017599  979.797681,
6.331437  -0.004290  979.871055,
6.343194  0.001611  979.958191,
6.376400  0.000584  980.113447,
6.395180  0.006332  980.202947,
6.424285  0.002618  980.288491,
6.440574  -0.088607  980.277868,
6.459267  -0.021161  980.431770,
6.476921  0.001955  980.518134,
6.492347  -0.005639  980.608408,
6.517530  -0.017560  980.687762,
6.548941  0.006742  980.849800,
6.568246  0.002003  980.929383,
6.580949  0.001021  981.013165,
6.603062  -0.069653  981.017317,
6.604885  -0.022934  981.093502,
6.607024  0.029048  981.132517,
6.621031  -0.005613  981.183180,
6.639265  0.012417  981.264777,
6.651813  -0.001237  981.331423,
6.666376  -0.003754  981.415199,
6.691697  -0.012108  981.498835,
6.703633  0.012731  981.580904,
6.718927  -0.001932  981.651862,
6.741817  -0.007390  981.737282,
6.760093  -0.088721  981.727665,
6.769219  -0.074694  981.815910,
6.792949  -0.001426  981.969595,
6.805210  -0.002890  982.049551,
6.823837  0.000265  982.137774,
6.848704  -0.038313  982.210910,
6.852790  0.004598  982.293840,
6.874833  -0.008193  982.374381,
6.880729  -0.005729  982.450410,
6.894451  0.014377  982.522638,
6.915024  -0.058177  982.540394,
6.934024  -0.067481  982.610719,
6.950787  -0.013888  982.759772,
6.961420  -0.004492  982.845323,
6.966116  0.011074  982.940874,
6.988638  -0.070079  982.930540,
7.009338  -0.040824  983.094887,
6.986145  -0.000046  983.007372,
7.017182  -0.010569  983.173413,
7.027054  0.005523  983.249959,
7.038230  -0.000462  983.318746,
7.044973  0.008707  983.402500,
7.071603  -0.061483  983.422858,
7.082614  -0.016276  983.557592,
7.104672  -0.080483  983.571204,
7.063477  0.000922  983.484196,
7.125330  -0.152125  983.579540,
7.147403  -0.234153  983.557985,
7.169365  -0.244408  983.644288,
7.196269  -0.329164  983.657300,
7.228685  -0.413017  983.647833,
7.248920  -0.451458  983.730234,
7.277280  -0.535407  983.730491,
7.303090  -0.616026  983.724178,
7.328298  -0.708753  983.714694,
7.359585  -0.784189  983.739670,
7.376699  -0.857130  983.727057,
7.404327  -0.944541  983.727754,
7.439968  -1.044696  983.736266,
7.459385  -1.135955  983.713186,
7.489072  -1.209582  983.754827,
7.506938  -1.285397  983.712479,
7.528086  -1.368684  983.735091,
7.552720  -1.453227  983.729660,
7.581803  -1.522995  983.759785,
7.602872  -1.597578  983.718991,
7.628424  -1.678049  983.732384,
7.645706  -1.753568  983.733338,
7.679262  -1.842323  983.730972,
7.703206  -1.908703  983.745065,
7.723849  -1.995231  983.711373,
7.749531  -2.066579  983.737770,
7.767382  -2.147196  983.721619,
7.795151  -2.238300  983.725411,
7.813422  -2.280562  983.762607,
7.837915  -2.405689  983.729978,
7.858728  -2.487733  983.731555,
7.881063  -2.579563  983.712658,
7.889949  -2.568698  983.767795,
7.903109  -2.648619  983.734997,
7.916449  -2.734731  983.715674,
7.950262  -2.797799  983.743829,
7.964498  -2.879654  983.711802,
7.990007  -2.953302  983.750990,
7.998792  -3.028886  983.714938,
8.024659  -3.113551  983.733143,
8.038958  -3.201155  983.721247,
8.066289  -3.285728  983.748785,
8.076407  -3.371861  983.710488,
8.103512  -3.515222  983.647574,
8.110453  -3.440703  983.721103,
8.117052  -3.592158  983.660999,
8.136480  -3.636964  983.688527,
8.140578  -3.992043  983.399411,
8.163986  -4.080560  983.397523,
8.157349  -3.914273  983.514257,
8.170135  -4.009226  983.482965,
8.154990  -3.840857  983.558013,
8.177442  -3.898295  983.586563,
8.160736  -3.758096  983.651495,
8.206468  -4.418700  983.257693,
8.201905  -4.369783  983.286975,
8.214639  -4.481370  983.233485,
8.205771  -4.313704  983.340598,
8.191554  -4.164412  983.404056,
8.181772  -5.363480  982.538129,
8.181601  -5.280466  982.607167,
8.211590  -5.360086  982.626423,
8.193106  -5.450598  982.506655,
8.192032  -5.057967  982.765614,
8.210931  -5.018192  982.842561,
8.224851  -4.985589  982.925145,
8.204866  -4.921354  982.935058,
8.207474  -5.133262  982.753662,
8.196336  -5.201560  982.683390,
8.205413  -4.795664  983.004615,
8.228898  -4.703414  983.110685,
8.233378  -4.794158  983.087739,
8.224771  -4.871662  983.017103,
8.225817  -4.633176  983.175634,
8.244691  -4.723439  983.169419,
8.236003  -4.566982  983.251768,
8.256423  -4.652583  983.248355,
6.145412  -2.386440  977.957617,
6.159447  -2.462266  977.967988,
6.172388  -2.556975  977.973072,
6.185698  -2.550166  978.054760,
6.196406  -2.633369  978.030181,
6.180125  -2.725339  977.966722,
6.205530  -2.885407  978.007652,
6.206189  -3.043918  977.971765,
6.226715  -3.199766  977.967713,
6.247350  -3.191765  978.040450,
6.230850  -3.274882  977.962409,
6.241778  -3.360550  977.970023,
6.261745  -3.370100  978.044031,
6.275070  -3.429972  978.069891,
6.259328  -3.525992  977.965136,
6.281081  -3.775491  977.960305,
6.289197  -3.851336  977.961298,
6.308330  -3.910347  977.985189,
6.329901  -3.922549  978.047107,
6.311252  -3.989935  977.968447,
6.327942  -4.089959  977.984292,
6.356292  -4.070724  978.063311,
6.360913  -4.240616  978.031200,
6.336665  -4.256638  977.953880,
6.374113  -4.473468  977.974909,
6.386661  -4.557661  977.984695,
6.391738  -4.635405  977.979239,
6.421706  -4.647571  978.054279,
6.425709  -4.721549  978.014661,
6.438962  -4.800773  978.037048,
6.418367  -4.880006  977.967895,
6.444177  -5.028960  977.981709,
6.468552  -5.039212  978.055185,
6.473700  -5.113050  978.040051,
6.489188  -5.206267  978.053793,
6.509580  -5.206184  978.113795,
6.511940  -5.275860  978.114553,
6.537971  -5.359559  978.130084,
6.571440  -5.364614  978.213822,
6.572771  -5.452340  978.201176,
6.597304  -5.437516  978.274360,
6.636180  -5.436307  978.362316,
6.664958  -5.442029  978.451196,
6.686477  -5.519529  978.479974,
6.708904  -5.512129  978.546417,
6.714427  -5.593359  978.533710,
6.746754  -5.598538  978.613683,
6.777070  -5.588374  978.680071,
6.810657  -5.601449  978.775466,
6.851794  -5.703726  978.847214,
6.884651  -5.674623  978.926999,
6.905938  -5.761728  978.956767,
6.938098  -5.765779  979.035541,
6.957398  -5.747847  979.108500,
6.985674  -5.755563  979.177005,
7.012474  -5.757718  979.254371,
7.048477  -5.754240  979.329710,
7.069532  -5.765263  979.400767,
7.090576  -5.850611  979.413654,
7.091597  -5.774536  979.457632,
7.111336  -5.745939  979.511077,
7.138579  -5.759797  979.568255,
7.162601  -5.762364  979.640828,
7.198008  -5.769307  979.725781,
7.228129  -5.740827  979.810801,
7.257979  -5.758162  979.885887,
7.290937  -5.760083  979.967074,
7.316008  -5.766071  980.046675,
7.352026  -5.765061  980.129919,
7.379071  -5.761745  980.210604,
7.415763  -5.767411  980.294874,
7.442846  -5.737901  980.371545,
7.468411  -5.776015  980.425082,
7.490546  -5.759927  980.491374,
7.516520  -5.759169  980.556612,
7.540659  -5.767690  980.632396,
7.566371  -5.778364  980.698260,
7.595815  -5.766526  980.767625,
7.618642  -5.742369  980.851674,
7.650996  -5.756666  980.929319,
7.687781  -5.767442  981.016300,
7.712414  -5.747235  981.101815,
7.736905  -5.759593  981.170565,
7.768227  -5.759157  981.248949,
7.797325  -5.761182  981.326758,
7.826843  -5.762307  981.405698,
7.850049  -5.764058  981.483542,
7.881748  -5.764001  981.563143,
7.913053  -5.757220  981.642204,
7.944463  -5.762869  981.723977,
7.977599  -5.771203  981.779057,
7.993048  -5.745585  981.830983,
8.015037  -5.770444  981.880685,
8.041931  -5.758426  981.950609,
8.069787  -5.749611  982.037504,
8.115083  -5.752946  982.124090,
8.131870  -5.807969  982.141836,
8.150529  -5.602521  982.292177,
8.164018  -5.682373  982.285697,
8.154318  -5.751897  982.213045,
8.185816  -5.611284  982.378381,
8.185415  -5.514771  982.430834,
8.214019  -5.441050  982.582779,
8.213134  -5.595617  982.461804,
6.142115  -0.399677  978.848144,
6.143727  -0.478018  978.777499,
6.131884  -0.519232  978.686896,
6.134476  -0.587607  978.689150,
6.143680  -0.642354  978.693591,
6.125316  -0.644895  978.628462,
6.132378  -0.723960  978.605244,
6.141347  -0.799202  978.613576,
6.148340  -0.870508  978.607890,
6.159559  -0.949528  978.630838,
6.141259  -0.952295  978.558993,
6.143908  -1.028580  978.525928,
6.123653  -1.036239  978.450999,
6.140429  -1.207211  978.463407,
6.150880  -1.291248  978.440675,
6.148013  -1.348613  978.392778,
6.144873  -1.424907  978.378290,
6.141413  -0.164295  978.939366,
6.147831  -0.240008  978.942277,
6.131729  -1.453437  978.288407,
6.138491  -1.532215  978.277552,
6.128286  -1.606476  978.224963,
6.138944  -1.678556  978.222203,
6.130658  -1.681616  978.165737,
6.139100  -1.836852  978.131524,
6.152281  -1.905508  978.143921,
6.133796  -1.917894  978.071053,
6.133319  -1.995923  978.035375,
6.149113  -2.061165  978.068506,
6.148933  -2.153124  978.044599,
6.128850  -0.013039  979.023110,
6.140353  0.022719  979.092042,
6.139599  -0.084763  979.011244,
6.157740  -0.008960  979.156207,
6.129775  -0.100059  978.933132,
6.133483  -2.243263  977.966234,
6.148885  -2.317322  977.988983,
6.156240  0.069397  979.181471,
6.173841  0.079951  979.261965,
6.192956  0.066315  979.340365,
6.191675  0.012194  979.311620,
6.223406  0.088695  979.495136,
6.242184  0.094284  979.582043,
6.261145  0.081605  979.652481,
6.271613  0.012884  979.637216,
6.292611  0.021250  979.753769,
6.290219  0.083827  979.781727,
6.306701  0.063432  979.825950,
6.318438  0.089590  979.896944,
6.335283  0.077987  979.973725,
6.346622  0.076719  980.049404,
6.360946  -0.000867  980.042342,
6.366277  0.078388  980.149378,
6.384995  0.092185  980.218855,
6.408886  0.079526  980.290224,
6.426464  0.082085  980.374160,
6.441923  -0.001324  980.374809,
6.444389  0.039444  980.449505,
6.460975  0.085797  980.529543,
6.480858  0.064748  980.595124,
6.494662  0.079744  980.687218,
6.525875  0.026477  980.766126,
6.550822  0.078964  980.922959,
6.574012  0.080088  981.006251,
6.592095  0.079510  981.087251,
6.617766  0.078351  981.244351,
6.631752  0.087317  981.327705,
6.647838  0.083168  981.408125,
6.668144  0.076829  981.489727,
6.686381  0.066834  981.556560,
6.697702  0.079578  981.629126,
6.712853  0.076530  981.710303,
6.725864  0.088214  981.802712,
6.754970  0.014261  981.820293,
6.771858  0.003340  981.889266,
6.780391  0.078868  982.036805,
6.799690  0.077273  982.114149,
6.811714  0.088808  982.199468,
6.833805  0.024271  982.217451,
6.869390  0.067636  982.453019,
6.877617  0.086673  982.536927,
6.892678  0.081511  982.607684,
6.913744  0.008113  982.610778,
6.929931  0.004963  982.687494,
6.946296  0.060046  982.917175,
6.958477  0.086493  983.001080,
6.971447  0.067246  983.073281,
6.996959  0.008163  983.091240,
7.005608  0.060270  983.222303,
7.010274  0.082940  983.292007,
7.019513  0.092596  983.423752,
7.036565  0.064485  983.474618,
7.051031  0.071060  983.561157,
7.092656  -0.003611  983.644849,
7.126321  -0.100055  983.653830,
7.148511  -0.174972  983.634802,
7.160578  -0.174174  983.719677,
7.187704  -0.254485  983.717024,
7.213685  -0.316540  983.751655,
7.229958  -0.382403  983.715549,
7.243612  -0.389065  983.802941,
7.281618  -0.485613  983.813356,
7.300345  -0.571734  983.802096,
7.326148  -0.656611  983.781201,
7.333494  -0.640413  983.846384,
7.346826  -0.722592  983.801222,
7.380526  -0.801441  983.817767,
7.405120  -0.886605  983.802863,
7.432514  -0.966941  983.801761,
7.458134  -1.037892  983.823560,
7.473452  -1.127189  983.784638,
7.486529  -1.114330  983.852806,
7.502550  -1.202290  983.825760,
7.525669  -1.289883  983.803190,
7.549037  -1.362434  983.809558,
7.564241  -1.432867  983.808913,
7.598734  -1.508098  983.826400,
7.622939  -1.603270  983.802963,
7.646060  -1.700468  983.807549,
7.675871  -1.774701  983.796065,
7.702813  -1.842765  983.822778,
7.728634  -1.960649  983.773859,
7.730218  -1.930045  983.828071,
7.746159  -2.006118  983.798330,
7.771774  -2.078854  983.810181,
7.787648  -2.158535  983.806423,
7.811078  -2.163514  983.883094,
7.814926  -2.229448  983.814710,
7.834676  -2.322689  983.809005,
7.860848  -2.405078  983.808104,
7.889497  -2.502576  983.815048,
7.887748  -2.454110  983.852402,
7.901894  -2.564169  983.817923,
7.919478  -2.630123  983.816943,
7.938389  -2.710588  983.803970,
7.964289  -2.785215  983.824658,
7.981432  -2.872102  983.804298,
8.015578  -2.957654  983.831489,
8.022261  -3.038394  983.789650,
8.050159  -3.109092  983.818366,
8.067212  -3.197299  983.807629,
8.099293  -3.289482  983.823622,
8.111070  -3.370909  983.798547,
8.134666  -3.518215  983.729335,
8.136381  -3.452858  983.795455,
8.160231  -3.523720  983.814785,
8.146270  -3.589597  983.741552,
8.164502  -3.668740  983.729133,
8.191868  -4.095928  983.471652,
8.212317  -4.167704  983.497351,
8.206940  -4.072856  983.546382,
8.189399  -3.980542  983.562802,
8.213527  -4.007601  983.611524,
8.177515  -3.831563  983.644679,
8.204559  -3.920379  983.649248,
8.177768  -3.752911  983.715714,
8.219957  -4.405044  983.328540,
8.244035  -4.480698  983.327296,
8.213729  -4.248831  983.416263,
8.229355  -4.333879  983.399263,
8.256848  -4.404487  983.415810,
8.235307  -4.240563  983.489422,
8.239864  -5.055932  982.910348,
8.231896  -5.113980  982.837386,
8.235589  -4.946418  983.008646,
8.228632  -5.201597  982.770702,
8.253078  -5.193631  982.851315,
8.212808  -5.278069  982.694538,
8.250606  -5.287228  982.779273,
8.230141  -5.351603  982.704829,
8.260853  -4.883940  983.092280,
8.262339  -4.802457  983.169382,
8.271084  -4.976163  983.064354,
8.272057  -4.734281  983.244539,
8.295544  -4.743949  983.310094,
8.258952  -4.541211  983.341778,
8.271691  -4.611232  983.329552,
8.284395  -4.679242  983.326602,
6.127384  -2.426877  977.886781,
6.134026  -2.504009  977.892203,
6.143961  -2.565559  977.892670,
6.148052  -2.622655  977.889834,
6.170268  -2.648145  977.954483,
6.152920  -2.704631  977.886645,
6.161866  -2.791677  977.888208,
6.188317  -2.809115  977.971005,
6.195862  -2.900249  977.946894,
6.209642  -2.962580  977.983217,
6.188504  -3.060252  977.900876,
6.213350  -3.126761  977.954515,
6.205984  -3.200125  977.907198,
6.208265  -3.277382  977.870315,
6.218611  -3.356061  977.888253,
6.234200  -3.444752  977.900777,
6.258287  -3.445450  977.989832,
6.234546  -3.522486  977.891767,
6.240448  -3.606180  977.886112,
6.267350  -3.602918  977.964279,
6.283763  -3.673811  977.975806,
6.257573  -3.767220  977.869856,
6.291898  -3.922869  977.915290,
6.285126  -3.995776  977.879706,
6.305554  -4.063897  977.913962,
6.311321  -4.153918  977.886344,
6.339823  -4.179524  977.966997,
6.319294  -4.239115  977.887060,
6.323810  -4.320492  977.893343,
6.348282  -4.321178  977.967686,
6.360336  -4.388933  977.983543,
6.342746  -4.410494  977.902289,
6.370104  -4.563545  977.931342,
6.368814  -4.648488  977.886257,
6.376060  -4.733314  977.869082,
6.398402  -4.713116  977.943549,
6.405826  -4.800296  977.969828,
6.389762  -4.791328  977.898943,
6.392441  -4.864908  977.891379,
6.398045  -4.961816  977.894201,
6.433762  -4.948383  977.985652,
6.439695  -5.120534  977.949348,
6.459875  -5.192907  977.976878,
6.472728  -5.268408  977.992224,
6.489851  -5.292813  978.042866,
6.520608  -5.439569  978.056485,
6.545837  -5.426597  978.140830,
6.555866  -5.504403  978.127315,
6.587767  -5.522201  978.210245,
6.615257  -5.515174  978.298477,
6.649933  -5.521605  978.382882,
6.657263  -5.609698  978.357965,
6.682838  -5.590987  978.435491,
6.699122  -5.646550  978.467429,
6.730861  -5.688452  978.532556,
6.759874  -5.674165  978.626938,
6.789684  -5.667830  978.701005,
6.827150  -5.690313  978.769244,
6.852416  -5.767814  978.807114,
6.878896  -5.763977  978.879396,
6.823145  -5.763106  978.755715,
6.870183  -5.839184  978.830559,
6.903725  -5.838279  978.912492,
6.936295  -5.847645  979.002640,
6.967582  -5.834751  979.101052,
7.010566  -5.840854  979.197700,
7.034945  -5.825615  979.266168,
7.058383  -5.837156  979.337215,
7.123329  -5.822703  979.496508,
7.146922  -5.840699  979.567655,
7.180549  -5.843511  979.644615,
7.207658  -5.855245  979.715925,
7.238938  -5.828985  979.798882,
7.273140  -5.838328  979.886595,
7.302265  -5.841198  979.972095,
7.338575  -5.849357  980.062112,
7.377202  -5.842306  980.150588,
7.404122  -5.841060  980.237638,
7.427242  -5.836822  980.294473,
7.451331  -5.832037  980.365049,
7.484923  -5.854478  980.445662,
7.509840  -5.830110  980.520512,
7.540894  -5.846441  980.589492,
7.566626  -5.842920  980.659534,
7.595522  -5.841640  980.748266,
7.628071  -5.829296  980.836820,
7.662618  -5.840994  980.926573,
7.696995  -5.851268  980.994161,
7.724717  -5.836150  981.080138,
7.751371  -5.836639  981.172931,
7.784809  -5.842583  981.250085,
7.811836  -5.837118  981.331122,
7.841938  -5.838259  981.412204,
7.865630  -5.842775  981.492514,
7.906150  -5.846242  981.578533,
7.939421  -5.844135  981.668045,
7.973812  -5.847041  981.745245,
8.006675  -5.838405  981.824985,
8.027555  -5.830248  981.904157,
8.055344  -5.835425  981.968651,
8.102831  -5.835572  982.056908,
8.138511  -5.863543  982.114315,
8.168499  -5.837290  982.211958,
8.179520  -5.768589  982.286737,
8.194271  -5.698346  982.354482,
8.213875  -5.688589  982.433012,
8.209135  -5.520398  982.522910,
8.233856  -5.517230  982.604466,
8.231740  -5.584360  982.543367,
6.130105  -0.320890  978.816132,
6.127875  -0.395354  978.766990,
6.108198  -0.385016  978.697539,
6.123018  -0.452040  978.689462,
6.109014  -0.491937  978.609557,
6.111265  -0.572188  978.612523,
6.106279  -0.640383  978.531633,
6.124880  -0.800863  978.550355,
6.125741  -0.958878  978.494701,
6.109830  -0.964405  978.437096,
6.103355  -1.054113  978.366406,
6.125814  -1.119318  978.440993,
6.120891  -1.190656  978.401746,
6.130317  -1.278149  978.366371,
6.128108  -1.372282  978.335367,
6.125478  -0.166285  978.890359,
6.111894  -0.173637  978.827244,
6.133172  -0.244283  978.862697,
6.106468  -0.243911  978.782420,
6.108855  -1.355095  978.275526,
6.107892  -1.442426  978.205361,
6.116138  -1.524364  978.205535,
6.106723  -1.602711  978.136539,
6.113409  -1.693870  978.106235,
6.125986  -1.763369  978.118005,
6.095770  -1.754118  978.036251,
6.116359  -1.840186  978.046153,
6.110202  -1.925191  977.973924,
6.131097  -2.082619  978.005011,
6.132711  0.092250  979.102328,
6.114376  0.069744  979.012212,
6.110957  -0.009961  978.938405,
6.105013  -0.087669  978.851561,
6.113752  -2.095055  977.946540,
6.125575  -2.163592  977.961108,
6.105240  -2.152140  977.888855,
6.137041  0.154643  979.167552,
6.157272  0.156881  979.249733,
6.175231  0.136696  979.332509,
6.193805  0.159278  979.411206,
6.204111  0.080565  979.410151,
6.229918  0.159345  979.556968,
6.243455  0.169355  979.641925,
6.264722  0.153649  979.713783,
6.273525  0.082362  979.730235,
6.280726  0.160775  979.820563,
6.307504  0.173282  979.903432,
6.321431  0.154223  979.986634,
6.334804  0.168893  980.061288,
6.352971  0.146010  980.119805,
6.368813  0.165844  980.194003,
6.388769  0.151161  980.272575,
6.405055  0.167810  980.356513,
6.428601  0.165641  980.443940,
6.439219  0.103712  980.464941,
6.468176  0.139158  980.611965,
6.478620  0.172205  980.690139,
6.496597  0.159724  980.773093,
6.514020  0.087391  980.768507,
6.529277  0.096971  980.842926,
6.549889  0.145462  980.993335,
6.572166  0.166444  981.077716,
6.586789  0.159052  981.154929,
6.604535  0.079947  981.175413,
6.602961  0.137121  981.224671,
6.609917  0.152606  981.283888,
6.617274  0.163108  981.339174,
6.627405  0.172437  981.404609,
6.652239  0.160446  981.489612,
6.670293  0.150782  981.578009,
6.686879  0.155250  981.674410,
6.703007  0.159029  981.749359,
6.714558  0.177814  981.825958,
6.731563  0.161682  981.889117,
6.749357  0.081567  981.885654,
6.767843  0.074370  981.962897,
6.753369  0.151138  982.017577,
6.770581  0.159788  982.086374,
6.746164  0.146500  981.948820,
6.793012  0.161176  982.218667,
6.809500  0.156628  982.290235,
6.828576  0.077828  982.275601,
6.843478  0.081575  982.358422,
6.843438  0.125711  982.436634,
6.824948  0.175456  982.379563,
6.867584  0.151263  982.600010,
6.876256  0.165805  982.677315,
6.900270  0.082494  982.693154,
6.919389  0.071324  982.779277,
6.934040  0.085827  982.858348,
6.895084  0.158331  982.768958,
6.927010  0.120603  982.930045,
6.948985  0.148271  983.089669,
6.953868  0.173850  983.175681,
6.986752  0.085304  983.155117,
7.017358  0.081441  983.352116,
6.986088  0.141707  983.240041,
7.010932  0.156121  983.484228,
7.036410  0.153170  983.580760,
7.043919  0.170534  983.661870,
7.060828  0.098256  983.642134,
7.078896  0.069469  983.704286,
7.090304  0.085020  983.771134,
7.103403  0.006336  983.732344,
7.128125  -0.072266  983.736598,
7.161804  -0.146181  983.800602,
7.192167  -0.230647  983.798168,
7.221152  -0.307584  983.825948,
7.247581  -0.338579  983.896696,
7.263743  -0.410397  983.877494,
7.286772  -0.469341  983.899397,
7.309770  -0.552367  983.883701,
7.336778  -0.633130  983.917583,
7.326706  -0.555768  983.971433,
7.363092  -0.718374  983.872905,
7.389149  -0.774914  983.904169,
7.411232  -0.840854  983.888759,
7.422533  -0.906293  983.870404,
7.444304  -0.966218  983.888349,
7.469577  -1.035850  983.902651,
7.491425  -1.097625  983.914993,
7.513361  -1.180463  983.901553,
7.541846  -1.265128  983.893136,
7.567895  -1.361768  983.889101,
7.596470  -1.454211  983.889112,
7.614421  -1.538282  983.889192,
7.634190  -1.601114  983.879227,
7.652251  -1.657812  983.881874,
7.645844  -1.595261  983.946077,
7.684037  -1.748108  983.879469,
7.710693  -1.817993  983.901766,
7.729454  -1.892827  983.895124,
7.757924  -1.990988  983.884918,
7.782413  -2.081031  983.888783,
7.833070  -2.248166  983.882923,
7.854409  -2.330268  983.894730,
7.887014  -2.411491  983.899522,
7.907873  -2.495343  983.898776,
7.915470  -2.566188  983.876872,
7.938291  -2.641353  983.880871,
7.964630  -2.725090  983.883164,
7.986181  -2.802752  983.887771,
8.008274  -2.880481  983.890021,
8.035445  -2.959764  983.911672,
8.050545  -3.038214  983.868214,
8.073600  -3.122109  983.893647,
8.095576  -3.198838  983.893481,
8.114393  -3.262517  983.882387,
8.129440  -3.336292  983.882643,
8.152283  -3.429257  983.878567,
8.181776  -3.623166  983.809893,
8.179811  -3.501245  983.899243,
8.188463  -3.574515  983.864766,
8.189132  -3.697382  983.786140,
8.212320  -3.690609  983.860144,
8.210891  -3.768800  983.798397,
8.238312  -4.144943  983.577702,
8.231674  -3.986262  983.673558,
8.243223  -4.073123  983.645228,
8.208122  -3.836925  983.728754,
8.232492  -3.917572  983.737649,
8.251262  -4.007981  983.733299,
8.272209  -4.484122  983.404702,
8.255868  -4.308026  983.479559,
8.282279  -4.371906  983.500482,
8.292367  -4.438012  983.487611,
8.252879  -4.231426  983.564199,
8.245803  -5.445546  982.686606,
8.260434  -5.120441  982.927223,
8.256628  -5.040577  982.999083,
8.286416  -4.961412  983.130792,
8.273406  -5.271345  982.860842,
8.289945  -5.207290  982.950959,
8.295991  -5.293775  982.916162,
8.262346  -5.375657  982.754468,
8.279960  -5.352234  982.841187,
8.288679  -4.876665  983.176216,
8.300265  -4.812430  983.253530,
8.324237  -4.792473  983.336538,
8.314190  -4.890475  983.243909,
8.286822  -4.560208  983.410613,
8.302487  -4.631848  983.411766,
8.325976  -4.711541  983.403279,
6.109006  -2.234174  977.876832,
6.119045  -2.326755  977.897877,
6.099890  -2.402828  977.809876,
6.126935  -2.573863  977.820310,
6.126952  -2.668414  977.812456,
6.131298  -2.744492  977.806051,
6.145831  -2.807342  977.820248,
6.145259  -2.877443  977.808008,
6.168347  -2.881516  977.882963,
6.185993  -2.974642  977.895108,
6.162423  -2.956391  977.817802,
6.169138  -3.046571  977.822323,
6.169426  -3.136076  977.794371,
6.186030  -3.125633  977.873234,
6.188139  -3.200615  977.824100,
6.210882  -3.510672  977.815167,
6.213838  -3.603192  977.792699,
6.232005  -3.684103  977.818493,
6.259940  -3.695196  977.900762,
6.238083  -3.761098  977.806586,
6.246998  -3.838835  977.804367,
6.272302  -3.840419  977.887152,
6.264617  -3.915642  977.827094,
6.284568  -4.076098  977.846021,
6.301033  -4.315379  977.816056,
6.308711  -4.386731  977.836353,
6.318857  -4.472032  977.811811,
6.346425  -4.496546  977.883631,
6.352726  -4.567749  977.877013,
6.344407  -4.642935  977.808032,
6.365537  -4.809404  977.817481,
6.371241  -4.906688  977.808705,
6.385362  -5.049241  977.823195,
6.414386  -5.052127  977.902257,
6.419399  -5.120076  977.872143,
6.453200  -5.283868  977.930751,
6.473785  -5.365639  977.976999,
6.511103  -5.353013  978.060252,
6.532605  -5.542472  978.057313,
6.537670  -5.612559  978.052101,
6.567948  -5.597040  978.135298,
6.606584  -5.601277  978.236664,
6.634716  -5.587611  978.305130,
6.637155  -5.682768  978.287018,
6.672089  -5.671280  978.386819,
6.700287  -5.708119  978.447462,
6.707816  -5.766469  978.439058,
6.734920  -5.763767  978.506067,
6.758809  -5.765732  978.589784,
6.798905  -5.753134  978.683217,
6.814169  -5.849321  978.682204,
6.838082  -5.839671  978.750893,
6.861662  -5.923973  978.777588,
6.889912  -5.908355  978.858546,
6.918308  -5.919733  978.924818,
6.944532  -5.933973  978.991499,
6.971882  -5.916303  979.067302,
7.009175  -5.927399  979.156943,
7.042485  -5.910889  979.256750,
7.070042  -5.907950  979.341588,
7.095500  -5.933287  979.397073,
7.125415  -5.912012  979.481763,
7.161435  -5.919645  979.566363,
7.195473  -5.925950  979.648990,
7.229530  -5.921967  979.730969,
7.257885  -5.914172  979.812441,
7.289719  -5.916516  979.893724,
7.315133  -5.921059  979.969374,
7.351401  -5.935492  980.036125,
7.378868  -5.921386  980.113614,
7.413302  -5.926875  980.205259,
7.437072  -5.898049  980.288618,
7.467793  -5.916546  980.369021,
7.495658  -5.935119  980.431806,
7.530864  -5.923886  980.523103,
7.567741  -5.927198  980.615333,
7.593900  -5.913540  980.697523,
7.621089  -5.917755  980.768836,
7.650404  -5.916144  980.851099,
7.676962  -5.923944  980.925777,
7.712651  -5.925337  980.999421,
7.735528  -5.930090  981.056762,
7.746024  -5.901636  981.115947,
7.776872  -5.929851  981.184622,
7.805576  -5.920223  981.265584,
7.829220  -5.907351  981.344458,
7.856123  -5.927353  981.412739,
7.887439  -5.916156  981.495844,
7.914666  -5.928650  981.557641,
7.941989  -5.921093  981.628784,
7.974662  -5.928888  981.709186,
8.014533  -5.923009  981.807876,
8.047698  -5.910698  981.897523,
8.083247  -5.906917  981.982678,
8.125040  -5.932033  982.063660,
8.160776  -5.915292  982.141954,
8.191442  -5.920764  982.213839,
8.211411  -5.856512  982.293283,
8.217822  -5.771286  982.371557,
8.234050  -5.762948  982.444757,
8.231813  -5.846642  982.372229,
8.243265  -5.660321  982.528274,
8.257824  -5.602381  982.604918,
8.263678  -5.533549  982.668674,
8.288121  -5.520883  982.741011,
8.289199  -5.605026  982.682891,
8.275755  -5.679416  982.602167,
6.114767  -0.317247  978.747076,
6.095362  -0.333601  978.671036,
6.081690  -0.322923  978.611444,
6.092425  -0.409112  978.611384,
6.074337  -0.387030  978.528380,
6.079649  -0.477354  978.535661,
6.091977  -0.553145  978.539998,
6.071507  -0.558412  978.455790,
6.079789  -0.649766  978.445234,
6.094480  -0.711282  978.460537,
6.111294  -0.731556  978.523024,
6.119622  -0.878321  978.519636,
6.107785  -0.893778  978.442906,
6.089411  -0.872437  978.380342,
6.096891  -0.963582  978.361726,
6.074601  -0.959915  978.290171,
6.081869  -1.037143  978.283664,
6.090806  -1.117667  978.297659,
6.109956  -1.131380  978.370910,
6.106799  -1.199577  978.337550,
6.087271  -1.197276  978.262764,
6.109521  -1.268742  978.293083,
6.076571  -0.056537  978.775828,
6.092108  -0.153579  978.759742,
6.068027  -0.167091  978.674770,
6.087576  -0.246214  978.695688,
6.091783  -1.287572  978.213268,
6.096582  -1.370222  978.196495,
6.077765  -1.340882  978.147100,
6.081388  -1.421537  978.133774,
6.093164  -1.511771  978.120604,
6.065744  -1.517969  978.030456,
6.088515  -1.597201  978.049948,
6.096333  -1.667269  978.053635,
6.073933  -1.682086  977.972405,
6.081447  -1.758744  977.968335,
6.090229  -1.836491  977.963774,
6.071707  -1.837487  977.888561,
6.085985  -1.911820  977.886912,
6.093058  -1.994679  977.889996,
6.113259  -2.020393  977.958894,
6.081478  0.175949  978.947135,
6.096747  0.153869  979.006590,
6.090507  0.082255  978.924363,
6.063060  0.084484  978.834358,
6.085524  0.001258  978.855933,
6.065867  0.016775  978.776355,
6.088891  -2.082267  977.883713,
6.077471  -2.068440  977.819948,
6.079948  -2.157963  977.810831,
6.084231  -2.246865  977.796581,
6.124456  0.206971  979.149562,
6.106222  0.226990  979.077699,
6.111674  0.148011  979.083562,
6.134948  0.247306  979.237594,
6.163589  0.217615  979.325453,
6.180245  0.243911  979.406695,
6.206373  0.191614  979.486736,
6.233353  0.234767  979.649632,
6.252927  0.240999  979.734415,
6.272715  0.248389  979.818461,
6.285310  0.241060  979.893301,
6.305585  0.245918  979.974698,
6.320552  0.241868  980.052276,
6.342769  0.232558  980.134067,
6.374535  0.233257  980.274479,
6.391999  0.251729  980.373951,
6.411681  0.242791  980.445578,
6.432377  0.240628  980.531626,
6.447250  0.164164  980.534785,
6.465666  0.239428  980.685416,
6.473233  0.236427  980.750653,
6.492489  0.243521  980.823385,
6.516520  0.177346  980.853332,
6.528952  0.164626  980.922351,
6.531847  0.225832  980.988745,
6.548532  0.245730  981.077247,
6.566745  0.246694  981.160303,
6.581932  0.225835  981.239291,
6.625207  0.243191  981.486182,
6.645484  0.233693  981.571393,
6.667777  0.236490  981.648819,
6.684208  0.220832  981.721611,
6.706430  0.247699  981.894932,
6.729857  0.231448  981.973866,
6.741585  0.229316  982.053129,
6.781868  0.169039  982.154568,
6.772156  0.232743  982.217473,
6.784598  0.233710  982.288003,
6.793540  0.239971  982.352231,
6.810543  0.258603  982.440269,
6.830560  0.189975  982.464036,
6.853477  0.159388  982.523057,
6.841036  0.222339  982.616768,
6.856445  0.245119  982.694571,
6.866458  0.236145  982.762171,
6.876606  0.244449  982.847591,
6.903887  0.159030  982.854333,
6.912296  0.173255  982.930281,
6.925553  0.172020  983.004857,
6.896405  0.239841  982.937474,
6.922613  0.219801  983.068639,
6.927430  0.237435  983.131299,
6.933240  0.253728  983.196405,
6.960175  0.217345  983.251750,
6.962313  0.248252  983.315708,
6.985767  0.169346  983.322007,
7.001590  0.156676  983.399808,
7.007625  0.213385  983.513719,
6.982882  0.239685  983.411397,
7.027003  0.218146  983.631408,
7.032905  0.234076  983.711589,
7.058670  0.158251  983.736244,
7.092558  0.092329  983.832920,
7.122796  0.006151  983.805929,
7.147210  -0.063386  983.814525,
7.159968  -0.097927  983.867719,
7.171713  -0.084596  983.927467,
7.186622  -0.166275  983.880174,
7.210441  -0.242134  983.892077,
7.252866  -0.323505  983.977058,
7.280049  -0.403466  983.966155,
7.303287  -0.488238  983.957899,
7.352828  -0.625281  983.986089,
7.378424  -0.709306  983.963098,
7.411531  -0.797326  983.982192,
7.427365  -0.888793  983.951313,
7.458514  -0.958419  983.971870,
7.489157  -1.040841  983.988428,
7.514000  -1.131368  983.963431,
7.536567  -1.201603  983.969162,
7.562536  -1.305024  983.965437,
7.565293  -1.247177  984.018339,
7.580279  -1.362234  983.967335,
7.604018  -1.420841  983.966584,
7.623590  -1.503007  983.967758,
7.646349  -1.555177  984.000911,
7.675177  -1.677081  983.963683,
7.704536  -1.751066  983.969592,
7.727610  -1.834332  983.974500,
7.757081  -1.919027  983.971671,
7.778137  -2.004305  983.969748,
7.806070  -2.106560  983.967387,
7.800008  -2.053573  984.009019,
7.827487  -2.177416  983.954047,
7.849488  -2.239798  983.968234,
7.871897  -2.303037  983.982277,
7.886706  -2.372795  983.971470,
7.912901  -2.460244  983.972099,
7.932264  -2.558371  983.962148,
7.957587  -2.659223  983.945670,
7.965708  -2.638877  984.007119,
7.979714  -2.726054  983.961250,
8.010857  -2.800184  983.968426,
8.035603  -2.875943  983.973592,
8.049039  -2.946364  983.984092,
8.069016  -3.044685  983.969603,
8.094756  -3.123854  983.977943,
8.107284  -3.178516  983.953300,
8.129327  -3.234651  983.965499,
8.128686  -3.192167  984.024868,
8.139934  -3.295642  983.949952,
8.157935  -3.360461  983.967840,
8.174074  -3.432182  983.961871,
8.189131  -3.503186  983.974283,
8.210971  -3.630007  983.898964,
8.201467  -3.569484  983.926193,
8.208494  -3.555458  983.968637,
8.213426  -3.533254  984.009685,
8.237753  -3.762506  983.889300,
8.239629  -3.850087  983.820792,
8.261874  -4.160220  983.646166,
8.268025  -4.088765  983.721958,
8.293170  -4.105227  983.793214,
8.257385  -3.931781  983.802950,
8.270657  -3.987713  983.798984,
8.285079  -4.043958  983.811634,
8.279639  -3.978108  983.847585,
8.294704  -4.504452  983.474981,
8.286358  -4.308589  983.569607,
8.303988  -4.391859  983.573646,
8.319421  -4.476477  983.560629,
8.322295  -4.562091  983.487409,
8.289031  -4.239512  983.644712,
8.309582  -4.318955  983.654103,
8.288459  -5.446928  982.779230,
8.290199  -5.123280  983.008326,
8.293247  -5.051481  983.091077,
8.309355  -4.945774  983.194480,
8.323311  -5.020366  983.171795,
8.316300  -5.131828  983.083531,
8.318194  -5.199562  983.028171,
8.326505  -5.282922  983.001364,
8.311236  -5.364164  982.926147,
8.339368  -4.968888  983.263698,
8.334634  -4.875491  983.326056,
8.354070  -4.796511  983.412585,
8.383714  -4.822334  983.470606,
8.338477  -4.638181  983.489426,
8.356650  -4.713877  983.483537,
8.377545  -4.768012  983.496694,
6.095400  -2.319019  977.811540,
6.065303  -2.298006  977.724737,
6.077422  -2.377601  977.726684,
6.085596  -2.471613  977.727803,
6.108387  -2.488130  977.810949,
6.106175  -2.644380  977.730770,
6.130488  -2.823602  977.770131,
6.136450  -2.955046  977.736306,
6.147131  -3.022603  977.757318,
6.149711  -3.101703  977.738150,
6.156252  -3.201295  977.727827,
6.165748  -3.296111  977.730813,
6.184051  -3.262628  977.792003,
6.192319  -3.337139  977.808725,
6.200045  -3.420226  977.813185,
6.184622  -3.538944  977.725411,
6.214490  -3.765436  977.739148,
6.222580  -3.841418  977.735095,
6.234967  -3.923640  977.731279,
6.242997  -4.017100  977.725138,
6.260695  -3.993992  977.801654,
6.262529  -4.070405  977.784285,
6.272755  -4.154333  977.796284,
6.288305  -4.236354  977.805011,
6.258171  -4.234315  977.716380,
6.286636  -4.399068  977.771149,
6.293941  -4.479854  977.727026,
6.307342  -4.549822  977.756370,
6.335474  -4.569579  977.815364,
6.318400  -4.640378  977.730672,
6.319780  -4.717559  977.731651,
6.350959  -4.716079  977.802430,
6.338571  -4.873131  977.726084,
6.368342  -4.980206  977.799302,
6.363408  -5.121152  977.756314,
6.392366  -5.116067  977.810553,
6.396068  -5.184043  977.806577,
6.429811  -5.205461  977.887351,
6.429227  -5.293176  977.860823,
6.449038  -5.364413  977.883416,
6.418570  -5.360304  977.807164,
6.455955  -5.438828  977.895637,
6.488413  -5.448988  977.964659,
6.501816  -5.524943  977.975168,
6.531568  -5.684952  978.006630,
6.553830  -5.665688  978.073350,
6.575904  -5.689347  978.121658,
6.600462  -5.680332  978.192875,
6.619006  -5.754585  978.207401,
6.646749  -5.770161  978.279164,
6.675537  -5.761653  978.362712,
6.688670  -5.858912  978.352372,
6.717407  -5.831083  978.436681,
6.749766  -5.840890  978.515545,
6.770292  -5.850630  978.579631,
6.791027  -5.820126  978.630736,
6.794888  -5.908626  978.620233,
6.825934  -5.923607  978.694214,
6.846890  -5.999903  978.709091,
6.871243  -5.998633  978.773158,
6.898687  -5.990708  978.845367,
6.933359  -6.004603  978.922721,
6.962597  -6.002293  979.002266,
6.991683  -5.996804  979.080423,
7.010026  -6.020023  979.132594,
7.028696  -6.004301  979.176245,
7.046094  -5.994919  979.233117,
7.072551  -5.992701  979.320665,
7.111015  -6.000775  979.407854,
7.143956  -5.991075  979.492868,
7.181039  -6.001348  979.576649,
7.212913  -6.005054  979.662358,
7.249701  -5.999323  979.754811,
7.274678  -5.986642  979.826165,
7.303474  -6.007132  979.895410,
7.338838  -6.001978  979.978714,
7.374098  -6.005766  980.060917,
7.405343  -6.000715  980.151613,
7.433608  -6.010652  980.223586,
7.452979  -5.976242  980.289370,
7.483625  -6.001152  980.363622,
7.512926  -6.005859  980.442619,
7.546754  -6.012208  980.502357,
7.563015  -5.998159  980.565806,
7.586105  -6.001823  980.623050,
7.616799  -5.996997  980.689021,
7.642300  -5.995248  980.775752,
7.671244  -5.995154  980.856759,
7.698833  -6.002400  980.930607,
7.736219  -6.015113  981.011290,
7.763244  -5.981499  981.095818,
7.790414  -6.009183  981.152176,
7.811034  -6.000216  981.222195,
7.836056  -5.991863  981.315611,
7.866709  -6.015745  981.382197,
7.889409  -5.999339  981.450229,
7.909149  -5.984587  981.510516,
7.931544  -6.001491  981.572471,
7.964432  -6.002140  981.641751,
7.995808  -6.016986  981.709656,
8.020988  -6.001384  981.787357,
8.049145  -6.001604  981.873612,
8.093153  -5.990449  981.969357,
8.134722  -6.011573  982.049968,
8.169053  -5.995105  982.134964,
8.205520  -6.004845  982.231518,
8.217077  -5.930661  982.286029,
8.254299  -5.919085  982.372391,
8.239195  -5.989740  982.303600,
8.252976  -5.835639  982.445983,
8.259320  -5.748975  982.520879,
8.323811  -5.611284  982.773937,
8.313555  -5.682078  982.687249,
6.071044  -0.238513  978.613432,
6.063900  -0.307272  978.541231,
6.047423  -0.326263  978.463975,
6.049467  -0.410442  978.444279,
6.064277  -0.470438  978.465750,
6.046284  -0.482963  978.398184,
6.048166  -0.559059  978.357272,
6.062846  -0.626246  978.382075,
6.068817  -0.720497  978.373685,
6.073571  -0.810652  978.365675,
6.098311  -0.799462  978.448807,
6.060648  -0.787481  978.309050,
6.068709  -0.886160  978.295059,
6.061129  -1.040599  978.205641,
6.068820  -1.117478  978.210801,
6.079659  -1.214588  978.193609,
6.048524  0.004771  978.693473,
6.065347  -0.090516  978.711411,
6.045878  -0.085009  978.649391,
6.053909  -0.163229  978.599135,
6.063110  -1.185628  978.134593,
6.068607  -1.266687  978.121950,
6.064146  -1.353407  978.078432,
6.066229  -1.440603  978.053294,
6.042312  -1.446454  977.968443,
6.053684  -1.526374  977.959140,
6.066458  -1.597586  977.969791,
6.052044  -1.639413  977.890396,
6.045582  -1.578457  977.904713,
6.065180  -1.770519  977.896729,
6.045168  -1.755261  977.822840,
6.050514  -1.835733  977.813624,
6.061748  -1.916119  977.820130,
6.062774  -1.995290  977.805112,
6.051782  0.234413  978.846213,
6.066253  0.248806  978.927522,
6.063993  0.159524  978.871101,
6.089315  0.238795  979.007374,
6.048375  0.159289  978.798333,
6.047742  0.081972  978.747796,
6.054907  -2.088439  977.738919,
6.067150  -2.227340  977.737753,
6.077631  0.306605  979.000736,
6.092951  0.313481  979.077026,
6.114204  0.328726  979.166676,
6.118684  0.265202  979.146306,
6.157374  0.311149  979.333358,
6.166139  0.326326  979.428169,
6.186669  0.325314  979.515859,
6.188257  0.257871  979.483421,
6.212057  0.246569  979.565725,
6.223994  0.294098  979.655837,
6.233469  0.331684  979.733225,
6.255578  0.324613  979.806918,
6.271813  0.312278  979.881120,
6.306818  0.322745  980.043797,
6.323818  0.319342  980.126779,
6.347414  0.315610  980.213463,
6.356929  0.237193  980.206127,
6.374756  0.283463  980.324574,
6.365362  0.330084  980.334160,
6.376943  0.331025  980.383982,
6.394210  0.322447  980.450028,
6.412055  0.321585  980.527535,
6.454799  0.229397  980.612000,
6.451704  0.296832  980.689421,
6.443920  0.348340  980.727167,
6.480019  0.323422  980.863484,
6.504127  0.316686  980.952073,
6.512744  0.245471  980.909174,
6.526057  0.287424  981.026178,
6.549475  0.323785  981.170142,
6.564459  0.316110  981.249030,
6.581990  0.320834  981.341938,
6.594755  0.241851  981.322337,
6.604240  0.260985  981.409214,
6.602501  0.333378  981.482696,
6.623895  0.320697  981.565481,
6.645198  0.314622  981.649845,
6.660844  0.312501  981.738607,
6.687668  0.244549  981.797170,
6.687165  0.286578  981.855856,
6.682987  0.338019  981.908663,
6.719471  0.310329  982.058163,
6.731863  0.336843  982.142015,
6.754642  0.249311  982.131723,
6.773972  0.300122  982.288563,
6.750153  0.321455  982.210967,
6.791483  0.324655  982.447168,
6.802317  0.328882  982.520459,
6.821198  0.246784  982.531424,
6.810361  0.318942  982.607429,
6.842330  0.304095  982.747149,
6.846311  0.319334  982.807365,
6.877715  0.314518  982.927903,
6.888152  0.313684  983.007497,
6.904703  0.252655  983.016995,
6.898676  0.317190  983.094954,
6.948442  0.307730  983.343526,
6.948536  0.334399  983.406089,
6.967645  0.318946  983.489008,
6.991001  0.253928  983.494992,
7.011712  0.232901  983.565705,
7.011709  0.280011  983.645491,
6.983084  0.320223  983.577270,
7.035233  0.246182  983.798992,
7.067930  0.167147  983.818218,
7.086310  0.150738  983.905905,
7.118408  0.066497  983.883973,
7.141589  -0.005937  983.892707,
7.174185  -0.064421  983.991385,
7.201703  -0.164004  983.969326,
7.224395  -0.252078  983.969401,
7.227646  -0.210431  984.045732,
7.251871  -0.280690  984.052251,
7.251522  -0.236195  984.127990,
7.268353  -0.342983  984.039176,
7.291217  -0.393744  984.058665,
7.312684  -0.476170  984.040337,
7.345226  -0.565818  984.057525,
7.367970  -0.648693  984.037380,
7.395623  -0.709851  984.044102,
7.409128  -0.758886  984.053747,
7.425599  -0.799415  984.067353,
7.444304  -0.873561  984.040930,
7.474479  -0.963922  984.051654,
7.502625  -1.036042  984.067348,
7.526314  -1.117241  984.027634,
7.546340  -1.180765  984.058034,
7.572809  -1.241156  984.073048,
7.577899  -1.291365  984.044880,
7.596710  -1.358330  984.048658,
7.624314  -1.434916  984.052230,
7.642790  -1.514540  984.059537,
7.667942  -1.602610  984.041046,
7.697703  -1.681769  984.047454,
7.723030  -1.759318  984.053372,
7.744705  -1.845651  984.046277,
7.775195  -1.931738  984.056712,
7.798073  -2.013460  984.057017,
7.819828  -2.083061  984.042398,
7.834030  -2.157844  984.041113,
7.867285  -2.232327  984.049836,
7.885518  -2.318445  984.050755,
7.911735  -2.393628  984.052833,
7.932902  -2.474977  984.039929,
7.956882  -2.554929  984.038393,
7.978418  -2.602582  984.075101,
7.968094  -2.546063  984.097889,
7.989848  -2.653738  984.066475,
8.000163  -2.720890  984.049136,
8.031996  -2.800280  984.047036,
8.052982  -2.888049  984.057496,
8.073638  -2.971386  984.039279,
8.095528  -3.036786  984.064959,
8.108424  -3.112589  984.046329,
8.152442  -3.276013  984.045252,
8.169453  -3.358910  984.048774,
8.190783  -3.439245  984.024141,
8.209446  -3.479311  984.048546,
8.200914  -3.417609  984.087096,
8.220235  -3.600216  983.982810,
8.241567  -3.682659  983.961012,
8.225022  -3.536011  984.058117,
8.242462  -3.606775  984.054201,
8.260629  -3.832384  983.905315,
8.263001  -3.759955  983.970726,
8.287581  -4.167687  983.722921,
8.312881  -4.169801  983.807276,
8.313441  -4.242354  983.730479,
8.282938  -3.916239  983.899795,
8.300567  -4.008422  983.887986,
8.321756  -4.088537  983.890429,
8.344425  -4.562047  983.568974,
8.327039  -4.398031  983.644989,
8.356430  -4.483543  983.649735,
8.380526  -4.510781  983.724082,
8.369208  -4.563392  983.640303,
8.333948  -4.321291  983.734646,
8.348732  -4.405833  983.707568,
8.305917  -5.427670  982.864149,
8.318856  -5.512805  982.835023,
8.341295  -5.180991  983.113749,
8.337945  -5.113358  983.160164,
8.348355  -5.051476  983.233419,
8.369643  -5.044713  983.304044,
8.334313  -5.450565  982.930810,
8.350123  -5.368488  983.007208,
8.361975  -5.324019  983.085616,
8.356845  -5.253943  983.100998,
8.383649  -5.390119  983.081943,
8.372519  -4.960042  983.349482,
8.374279  -4.895563  983.416936,
8.402547  -4.876143  983.496057,
8.399625  -4.980140  983.425306,
8.367893  -4.647708  983.582181,
8.386435  -4.725346  983.563673,
8.407695  -4.810175  983.572482,
6.048557  -2.331452  977.641053,
6.057680  -2.415288  977.647856,
6.061937  -2.484780  977.652674,
6.065686  -2.555285  977.641908,
6.096345  -2.559305  977.729781,
6.080196  -2.637451  977.652658,
6.083588  -2.719118  977.651055,
6.107918  -2.723964  977.731756,
6.113016  -2.805962  977.719528,
6.122643  -2.885295  977.719807,
6.099727  -2.883425  977.645826,
6.131078  -3.037168  977.692285,
6.132035  -3.125929  977.666021,
6.139734  -3.279271  977.654397,
6.153703  -3.361615  977.673302,
6.176326  -3.375206  977.747831,
6.175636  -3.454424  977.726566,
6.147429  -3.427235  977.639559,
6.155977  -3.509711  977.642176,
6.171304  -3.597940  977.649993,
6.188889  -3.616940  977.712068,
6.204615  -3.686166  977.728867,
6.172555  -3.684337  977.644845,
6.204157  -3.842724  977.678540,
6.219813  -3.996162  977.651261,
6.227934  -4.072486  977.659405,
6.250449  -4.100893  977.723474,
6.255184  -4.161947  977.723786,
6.231929  -4.156952  977.646398,
6.234584  -4.243858  977.635055,
6.241140  -4.314688  977.651574,
6.266019  -4.324631  977.733198,
6.269938  -4.415471  977.706635,
6.247664  -4.401985  977.648979,
6.292648  -4.564502  977.688040,
6.287809  -4.649913  977.643231,
6.301183  -4.729493  977.657482,
6.303043  -4.821188  977.648763,
6.326102  -4.785908  977.732781,
6.310412  -4.885007  977.664122,
6.310247  -4.955722  977.648499,
6.339363  -4.963009  977.724734,
6.349864  -5.047005  977.729693,
6.359702  -5.208074  977.724567,
6.394687  -5.264268  977.801793,
6.384869  -5.345016  977.753833,
6.396561  -5.424800  977.736718,
6.430327  -5.441254  977.809808,
6.450377  -5.520811  977.834227,
6.470420  -5.510819  977.907637,
6.472790  -5.596290  977.890355,
6.511074  -5.602991  977.979052,
6.507718  -5.682705  977.941373,
6.530833  -5.768971  977.969823,
6.559599  -5.743653  978.051898,
6.589151  -5.757957  978.124891,
6.614388  -5.883456  978.147427,
6.630284  -5.833575  978.211508,
6.661135  -5.843563  978.285000,
6.690929  -5.938068  978.337901,
6.706183  -5.907516  978.396296,
6.736033  -5.926947  978.462190,
6.769348  -5.928352  978.546877,
6.805845  -5.999310  978.609603,
6.877151  -6.073088  978.759367,
6.837905  -6.078813  978.670943,
6.916575  -6.076841  978.848003,
6.953006  -6.087471  978.935428,
6.979292  -6.068704  979.017388,
7.008462  -6.088026  979.082595,
7.038180  -6.085961  979.171641,
7.066202  -6.058892  979.262927,
7.097528  -6.082462  979.342771,
7.129102  -6.065932  979.420734,
7.172051  -6.126827  979.499147,
7.161759  -6.071590  979.498543,
7.197342  -6.081087  979.581482,
7.222402  -6.080057  979.650626,
7.243805  -6.083737  979.716008,
7.277680  -6.071686  979.796518,
7.305051  -6.091286  979.867800,
7.333820  -6.082545  979.930790,
7.358657  -6.078728  979.997582,
7.381792  -6.075539  980.054982,
7.406982  -6.077733  980.110846,
7.435442  -6.083362  980.187516,
7.470436  -6.072399  980.279719,
7.502156  -6.078952  980.369923,
7.538256  -6.087334  980.443720,
7.573202  -6.081483  980.529414,
7.594686  -6.080053  980.604891,
7.620404  -6.089051  980.669434,
7.642913  -6.074383  980.732241,
7.670275  -6.063843  980.791845,
7.697816  -6.077680  980.852319,
7.724832  -6.081657  980.928726,
7.756102  -6.099643  981.007260,
7.765637  -6.064863  981.083944,
7.801283  -6.087267  981.162903,
7.829496  -6.082612  981.245871,
7.859980  -6.078321  981.324392,
7.895807  -6.087471  981.414913,
7.915055  -6.061406  981.496395,
7.947522  -6.080795  981.571516,
7.984083  -6.095572  981.660634,
8.020486  -6.085054  981.744528,
8.051064  -6.075057  981.827080,
8.075412  -6.080923  981.881359,
8.097771  -6.076988  981.939283,
8.128606  -6.079996  982.005486,
8.155787  -6.082259  982.077765,
8.186524  -6.077130  982.132870,
8.203624  -6.079686  982.193846,
8.243391  -6.072760  982.276293,
8.263942  -6.011078  982.356163,
8.288763  -5.916554  982.472262,
8.273689  -6.082988  982.365715,
8.283323  -5.833541  982.532816,
8.294912  -5.759525  982.607989,
8.327361  -5.763481  982.685819,
8.321356  -5.835663  982.610924,
8.337234  -5.692247  982.755157,
8.344658  -5.592143  982.851946,
6.032321  -0.165329  978.522522,
6.049382  -0.240945  978.528730,
6.028971  -0.240685  978.448193,
6.012196  -0.318483  978.370368,
6.026159  -0.402404  978.370023,
6.025471  -0.481807  978.300637,
6.046097  -0.642520  978.315233,
6.042553  -0.723558  978.267349,
6.050240  -0.814693  978.253769,
6.030355  -0.798818  978.195023,
6.047024  -0.886852  978.202809,
6.020155  -0.876544  978.125411,
6.057314  -0.964803  978.209669,
6.028589  0.092585  978.677612,
6.025489  -0.020118  978.602865,
6.036275  -0.098042  978.584755,
6.020425  -0.082488  978.522071,
6.053578  -1.117769  978.108806,
6.041870  -1.193490  978.059607,
6.048850  -1.279692  978.033202,
6.050884  -1.365076  978.012259,
6.035995  -1.367844  977.956176,
6.025045  -1.454460  977.877528,
6.035516  -1.518299  977.887828,
6.028256  -1.602617  977.815644,
6.058747  -1.703880  977.875470,
6.038320  -1.686064  977.805250,
6.030009  -1.772733  977.735391,
6.044084  -1.922845  977.767037,
6.045838  0.321125  978.890287,
6.060838  0.335620  978.952499,
6.029851  0.235917  978.768499,
6.027141  0.163609  978.713710,
6.032402  -1.938625  977.703369,
6.043504  -2.007389  977.721346,
6.029436  -2.076690  977.649524,
6.053335  -2.169024  977.716944,
6.048605  0.405127  978.940681,
6.063518  0.394733  979.024826,
6.086749  0.399486  979.110957,
6.095428  0.406578  979.187582,
6.125092  0.338169  979.251533,
6.131368  0.396351  979.313198,
6.155495  0.392919  979.407244,
6.168856  0.400114  979.486347,
6.181957  0.402565  979.565246,
6.200648  0.331062  979.590230,
6.211763  0.351310  979.656623,
6.209413  0.402962  979.694930,
6.238218  0.403343  979.811689,
6.261615  0.391277  979.889466,
6.283362  0.326929  979.958821,
6.306459  0.405313  980.101641,
6.326139  0.400049  980.185087,
6.342401  0.411503  980.272952,
6.354671  0.324374  980.284223,
6.371053  0.407571  980.428139,
6.393922  0.398434  980.523039,
6.409291  0.402654  980.605214,
6.432070  0.311199  980.607372,
6.454620  0.321039  980.780993,
6.446254  0.394572  980.809720,
6.426615  0.384108  980.671839,
6.462557  0.400251  980.858981,
6.475931  0.404394  980.916333,
6.491474  0.416379  980.997529,
6.517044  0.345876  981.026305,
6.534284  0.320716  981.100589,
6.555297  0.387661  981.312900,
6.570903  0.395389  981.397704,
6.591904  0.326043  981.409034,
6.601687  0.394704  981.567152,
6.580137  0.420881  981.484683,
6.618342  0.395259  981.644770,
6.636943  0.380207  981.714786,
6.643851  0.398866  981.789617,
6.668954  0.335863  981.820452,
6.700272  0.323290  981.974075,
6.650272  0.417425  981.878724,
6.693173  0.400716  982.047257,
6.709140  0.387258  982.116934,
6.722120  0.410665  982.203871,
6.746922  0.381679  982.288439,
6.775466  0.334459  982.372702,
6.787981  0.387580  982.595152,
6.798023  0.403310  982.677774,
6.827376  0.323931  982.684893,
6.851971  0.335560  982.871986,
6.819602  0.393551  982.766306,
6.841976  0.397431  982.929760,
6.868219  0.375571  982.988921,
6.875121  0.389674  983.070118,
6.881833  0.400548  983.159622,
6.911684  0.327199  983.178867,
6.937005  0.313965  983.261515,
6.924874  0.369625  983.328203,
6.942255  0.381167  983.473938,
6.950554  0.395644  983.557486,
6.968231  0.398534  983.647956,
6.986391  0.337714  983.664477,
7.014781  0.307869  983.731814,
7.010038  0.347497  983.809833,
6.985039  0.386823  983.736769,
7.006337  0.398516  983.900825,
7.035810  0.313135  983.875720,
7.058192  0.241536  983.887382,
7.097085  0.173567  983.984871,
7.123010  0.079015  983.969366,
7.151236  -0.004945  983.967889,
7.161945  0.003987  984.056159,
7.189952  -0.086759  984.043911,
7.209260  -0.139907  984.062598,
7.275630  -0.331834  984.130786,
7.304965  -0.418834  984.116469,
7.334225  -0.492884  984.133916,
7.353978  -0.566054  984.128093,
7.375782  -0.637448  984.118513,
7.412329  -0.728966  984.125178,
7.443423  -0.810730  984.136367,
7.464736  -0.897375  984.126307,
7.493117  -0.976274  984.131225,
7.512564  -1.037779  984.134152,
7.535981  -1.113612  984.130734,
7.565293  -1.192320  984.132218,
7.595261  -1.286798  984.128715,
7.621351  -1.366900  984.137208,
7.645071  -1.461626  984.127337,
7.671819  -1.542110  984.128358,
7.685105  -1.620557  984.117111,
7.716933  -1.690375  984.136943,
7.740956  -1.782307  984.129047,
7.764097  -1.859149  984.120546,
7.788496  -1.917685  984.146716,
7.807526  -1.982540  984.119668,
7.831714  -2.071245  984.124149,
7.860725  -2.162431  984.133704,
7.881588  -2.249428  984.116312,
7.904335  -2.322106  984.127463,
7.935792  -2.403799  984.136083,
7.955491  -2.484254  984.115197,
7.975687  -2.524254  984.151407,
7.969633  -2.465588  984.195493,
7.986828  -2.579506  984.134890,
8.009814  -2.653083  984.142245,
8.026618  -2.740087  984.127222,
8.049457  -2.812575  984.114290,
8.076002  -2.868753  984.140412,
8.087003  -2.944441  984.119511,
8.109948  -3.022989  984.148303,
8.129416  -3.099341  984.127599,
8.137133  -3.062392  984.195415,
8.151492  -3.190817  984.120181,
8.173588  -3.281641  984.136987,
8.196652  -3.354824  984.129374,
8.218366  -3.413720  984.142660,
8.216234  -3.382287  984.175778,
8.222668  -3.464342  984.119818,
8.243510  -3.529844  984.135256,
8.262667  -3.682172  984.044988,
8.260519  -3.606395  984.127796,
8.290731  -3.863037  983.974307,
8.287148  -3.807098  984.012492,
8.290798  -3.752840  984.063333,
8.340157  -4.244343  983.808514,
8.339008  -4.172684  983.875859,
8.303492  -3.924599  983.967545,
8.320035  -3.995376  983.962213,
8.343252  -4.066160  983.978902,
8.374285  -4.444624  983.739105,
8.360337  -4.378506  983.767878,
8.399066  -4.580006  983.716314,
8.399387  -4.634557  983.656917,
8.369249  -4.323082  983.833867,
8.350821  -5.529565  982.905048,
8.371247  -5.520854  982.969443,
8.368665  -5.205844  983.187847,
8.374204  -5.120265  983.246446,
8.411458  -5.131497  983.334351,
8.393270  -5.184899  983.262226,
8.369699  -5.441503  983.011820,
8.391210  -5.287197  983.170585,
8.401741  -5.358649  983.154577,
8.396303  -5.455575  983.080745,
8.408778  -5.042478  983.388714,
8.420077  -4.954061  983.498230,
8.421930  -4.893331  983.547503,
8.447175  -4.889618  983.610415,
8.410280  -4.711328  983.644068,
8.426276  -4.784466  983.632812,
8.448394  -4.840703  983.656521,
8.444657  -4.780461  983.686417,
6.041240  -2.148764  977.663962,
6.041815  -2.234502  977.654118,
6.021850  -2.324442  977.571042,
6.043277  -2.482278  977.591752,
6.042141  -2.563548  977.553663,
6.053954  -2.633685  977.567244,
6.062002  -2.720110  977.569599,
6.065687  -2.798519  977.568449,
6.092728  -2.801122  977.644276,
6.077955  -2.874973  977.575320,
6.086036  -2.955981  977.579072,
6.107033  -2.968660  977.651606,
6.110270  -3.057739  977.629482,
6.119980  -3.202565  977.632902,
6.101476  -3.212079  977.550137,
6.130100  -3.360042  977.598286,
6.121825  -3.449549  977.565882,
6.133490  -3.535458  977.550103,
6.143436  -3.585517  977.594322,
6.152229  -3.668286  977.571259,
6.161361  -3.755892  977.565821,
6.187460  -3.759302  977.655401,
6.202594  -3.917890  977.634123,
6.168911  -3.917016  977.549544,
6.211151  -4.212479  977.563945,
6.211486  -4.310292  977.561741,
6.223545  -4.381283  977.584928,
6.228443  -4.472285  977.562457,
6.265520  -4.492126  977.644120,
6.271806  -4.575059  977.624169,
6.260838  -4.645216  977.559894,
6.294729  -4.895538  977.609793,
6.286977  -4.948054  977.569238,
6.320543  -5.038386  977.652802,
6.333491  -5.128550  977.665873,
6.332826  -5.213366  977.638709,
6.372238  -5.289244  977.722243,
6.370113  -5.362032  977.691236,
6.364560  -5.455232  977.648457,
6.374946  -5.527623  977.644355,
6.403006  -5.517796  977.730285,
6.412732  -5.612221  977.714794,
6.439747  -5.603068  977.794637,
6.457974  -5.686794  977.814761,
6.482028  -5.680644  977.882406,
6.496741  -5.754979  977.878437,
6.538687  -5.855997  977.957303,
6.567297  -5.831582  978.039565,
6.597196  -5.830715  978.130299,
6.616261  -5.939697  978.127931,
6.639704  -5.914446  978.210176,
6.666466  -5.926947  978.278563,
6.686629  -6.021653  978.290133,
6.713628  -5.985603  978.377843,
6.740611  -6.012731  978.433426,
6.768448  -6.003016  978.508154,
6.789576  -6.076915  978.526498,
6.814006  -6.091935  978.593842,
6.863637  -6.150377  978.693520,
6.895850  -6.155749  978.770686,
6.927397  -6.160434  978.847077,
6.951367  -6.174705  978.918114,
6.984863  -6.149766  979.001037,
7.023534  -6.165920  979.098289,
7.052767  -6.157306  979.177947,
7.075206  -6.128440  979.250299,
7.082266  -6.189256  979.235336,
7.107651  -6.170887  979.307060,
7.145340  -6.149993  979.404716,
7.170452  -6.184497  979.465613,
7.205567  -6.174535  979.555143,
7.237154  -6.156840  979.636920,
7.265539  -6.162072  979.736100,
7.298530  -6.163706  979.816997,
7.329058  -6.160457  979.892215,
7.364226  -6.166019  979.970537,
7.383750  -6.144057  980.051261,
7.420843  -6.157801  980.125580,
7.457715  -6.165707  980.211586,
7.490377  -6.153232  980.295888,
7.525663  -6.155618  980.369186,
7.549436  -6.173347  980.424197,
7.567250  -6.148644  980.482997,
7.595179  -6.167817  980.545702,
7.626721  -6.159574  980.625972,
7.643922  -6.150739  980.699115,
7.675731  -6.151870  980.766740,
7.709617  -6.156104  980.846983,
7.740340  -6.159022  980.924978,
7.760386  -6.176343  980.996780,
7.783439  -6.153035  981.081787,
7.818056  -6.162194  981.170575,
7.858240  -6.166385  981.257474,
7.881155  -6.145146  981.339557,
7.887245  -6.217170  981.331198,
7.900361  -6.169571  981.399377,
7.927829  -6.150375  981.481792,
7.962048  -6.165926  981.563284,
8.001333  -6.170181  981.640785,
8.028877  -6.169208  981.717926,
8.053522  -6.146771  981.797136,
8.085405  -6.155616  981.875541,
8.120955  -6.165875  981.955801,
8.157696  -6.163006  982.034406,
8.199680  -6.158342  982.118537,
8.228823  -6.155972  982.205599,
8.265201  -6.154514  982.290582,
8.285114  -5.999404  982.433116,
8.313619  -5.905431  982.546595,
8.318502  -5.997435  982.525451,
8.308588  -6.079199  982.454056,
8.342634  -5.923145  982.612044,
8.352066  -5.839947  982.677417,
8.362486  -5.770236  982.767076,
8.367448  -5.840578  982.729594,
8.361954  -5.672739  982.839730,
5.998421  -0.075950  978.449132,
6.008396  -0.160564  978.449010,
5.987615  -0.139545  978.364841,
5.997949  -0.232442  978.366113,
5.982139  -0.247453  978.278385,
5.994879  -0.307362  978.290865,
6.006903  -0.393204  978.287854,
5.985734  -0.419094  978.195600,
6.002649  -0.465645  978.229227,
6.008959  -0.542003  978.214862,
6.025277  -0.569639  978.280987,
6.015649  -0.634000  978.215602,
6.024871  -0.717369  978.187750,
6.006764  -0.724490  978.123310,
6.013627  -0.795859  978.113404,
5.997831  -0.811428  978.037095,
6.010131  -0.883539  978.049044,
6.021734  -0.971093  978.055439,
6.041777  -0.951089  978.142652,
6.043291  -1.031962  978.133763,
6.027326  -1.058478  978.048013,
6.005110  0.161125  978.633004,
6.015970  0.069939  978.597195,
5.989214  0.068021  978.513122,
6.008925  -0.002474  978.526024,
5.989415  0.001381  978.441423,
6.034134  -1.125230  978.047367,
6.026189  -1.220402  977.964351,
6.030464  -1.299266  977.960358,
6.003186  -1.283432  977.888163,
6.020771  -1.373306  977.888310,
5.990403  -1.353786  977.810065,
6.007893  -1.438605  977.813305,
6.017593  -1.522370  977.806524,
5.993644  -1.511610  977.728729,
6.003067  -1.598351  977.735716,
6.015044  -1.682357  977.727059,
5.992713  -1.671396  977.653123,
6.009175  -1.755344  977.658328,
6.007379  -1.839924  977.649677,
6.026441  -1.859354  977.725878,
6.018636  0.322121  978.760798,
6.040086  0.305814  978.824564,
6.026613  0.391075  978.847555,
5.994465  0.324115  978.681358,
6.001839  0.240237  978.694952,
5.989069  0.234077  978.609701,
6.009313  -1.919495  977.642081,
6.020916  -2.004256  977.643352,
6.002905  -1.983725  977.579966,
6.005426  -2.072925  977.565871,
6.020774  -2.160846  977.585202,
6.031617  0.468994  978.918369,
6.067723  0.468019  979.076412,
6.080912  0.485161  979.163306,
6.101700  0.474849  979.248068,
6.118613  0.403425  979.251599,
6.121945  0.455528  979.330223,
6.124423  0.505734  979.357824,
6.141807  0.466653  979.392952,
6.151764  0.489846  979.476479,
6.167147  0.466676  979.551370,
6.178586  0.479892  979.619218,
6.195591  0.411015  979.638261,
6.216013  0.421755  979.741875,
6.208193  0.484940  979.762898,
6.223350  0.478568  979.814529,
6.233409  0.477290  979.874126,
6.257006  0.474517  979.959474,
6.274175  0.400748  979.962621,
6.285342  0.404563  980.025862,
6.312539  0.469182  980.217566,
6.322225  0.488580  980.280303,
6.344081  0.480098  980.367592,
6.359970  0.393328  980.353590,
6.368813  0.453988  980.469523,
6.377998  0.466731  980.512538,
6.389101  0.479753  980.589210,
6.410270  0.481126  980.679374,
6.427941  0.470795  980.768883,
6.430172  0.406421  980.745195,
6.447137  0.473878  980.845567,
6.458718  0.490596  980.935451,
6.480251  0.493922  981.022477,
6.499538  0.469463  981.098033,
6.513525  0.390704  981.080646,
6.527420  0.395991  981.161412,
6.536024  0.420625  981.243456,
6.533225  0.474613  981.316612,
6.510161  0.479902  981.183389,
6.556021  0.470109  981.415843,
6.562304  0.501994  981.491788,
6.576600  0.485332  981.568814,
6.628915  0.493871  981.901310,
6.647681  0.471015  981.957011,
6.676253  0.404665  981.970546,
6.714706  0.467949  982.291164,
6.727746  0.493576  982.384685,
6.744063  0.416764  982.372492,
6.766049  0.389671  982.447784,
6.767303  0.425397  982.528799,
6.741388  0.476314  982.461786,
6.794073  0.468550  982.751631,
6.801738  0.480709  982.828621,
6.823835  0.407238  982.854660,
6.844139  0.440180  983.004919,
6.817223  0.488064  982.924987,
6.861157  0.467817  983.169444,
6.868131  0.481529  983.249602,
6.900414  0.394398  983.247326,
6.922028  0.416136  983.406041,
6.891394  0.459811  983.329315,
6.924165  0.442031  983.485386,
6.943155  0.454901  983.636230,
6.954409  0.474225  983.730202,
6.952793  0.499183  983.822920,
6.978890  0.420636  983.812506,
7.019475  0.419638  983.981542,
6.972454  0.483344  983.895744,
7.045570  0.327917  983.956120,
7.067713  0.243574  983.969287,
7.085376  0.242162  984.052116,
7.114422  0.156922  984.060703,
7.137499  0.082327  984.050641,
7.176741  0.011353  984.133246,
7.201473  -0.068828  984.120199,
7.225699  -0.155621  984.134521,
7.242504  -0.177936  984.215325,
7.271287  -0.255554  984.198412,
7.291786  -0.324356  984.228569,
7.323457  -0.413436  984.198884,
7.327359  -0.384378  984.280310,
7.352467  -0.494362  984.221550,
7.371658  -0.568594  984.202214,
7.386187  -0.628207  984.197280,
7.400942  -0.679839  984.188322,
7.410218  -0.639131  984.259914,
7.428227  -0.736447  984.216649,
7.454254  -0.809127  984.224894,
7.468772  -0.868068  984.193633,
7.489087  -0.933190  984.207232,
7.515237  -1.024951  984.205702,
7.542820  -1.092071  984.219519,
7.566321  -1.158239  984.207420,
7.591085  -1.225743  984.198306,
7.610739  -1.293600  984.218790,
7.639567  -1.372468  984.223398,
7.647568  -1.425546  984.198538,
7.673656  -1.502736  984.206008,
7.702641  -1.599552  984.209391,
7.731533  -1.682646  984.224731,
7.750347  -1.750778  984.197957,
7.780466  -1.830706  984.212845,
7.800352  -1.913916  984.216109,
7.819781  -1.991078  984.201127,
7.847172  -2.069842  984.207168,
7.872490  -2.146907  984.220745,
7.894667  -2.222433  984.199906,
7.892243  -2.159596  984.284293,
7.922727  -2.314821  984.209660,
7.945190  -2.381407  984.218424,
7.959625  -2.423014  984.234294,
7.999690  -2.557627  984.208696,
8.021314  -2.627083  984.216041,
8.040708  -2.716287  984.217574,
8.063774  -2.799195  984.192977,
8.088936  -2.878673  984.215988,
8.111343  -2.952701  984.197491,
8.128063  -3.011150  984.219210,
8.129413  -2.962990  984.250493,
8.161452  -3.133918  984.218179,
8.175433  -3.209157  984.200300,
8.209455  -3.342558  984.203534,
8.204065  -3.276075  984.237021,
8.242991  -3.447407  984.219299,
8.268300  -3.535374  984.199586,
8.288955  -3.692817  984.130325,
8.292310  -3.631387  984.211228,
8.286999  -3.571548  984.248254,
8.305081  -3.833296  984.061803,
8.322478  -3.914775  984.041865,
8.310100  -3.771470  984.136095,
8.334231  -3.862364  984.131336,
8.366944  -4.239475  983.892187,
8.361434  -4.152632  983.961112,
8.352891  -3.995953  984.046026,
8.387408  -4.400772  983.812258,
8.404107  -4.470928  983.807064,
8.417619  -4.645568  983.729940,
8.422714  -4.558519  983.792897,
8.390516  -4.309608  983.906032,
8.413629  -4.398203  983.887632,
8.376688  -5.603952  982.921305,
8.386007  -5.509955  983.032215,
8.404111  -5.593446  983.006073,
8.395782  -5.680278  982.926735,
8.407811  -5.261879  983.249278,
8.428890  -5.211069  983.315750,
8.424511  -5.106958  983.392919,
8.451196  -5.156260  983.421085,
8.438084  -5.099330  983.448123,
8.453643  -5.210068  983.377244,
8.420094  -5.519499  983.092091,
8.422284  -5.435471  983.159523,
8.433885  -5.354876  983.241685,
8.464291  -5.397395  983.281022,
8.442654  -5.051667  983.489774,
8.450961  -4.953319  983.572970,
8.474023  -4.903184  983.667539,
8.489088  -4.978693  983.649284,
8.464519  -5.019859  983.565615,
8.448640  -4.740014  983.739679,
8.445471  -4.686847  983.773033,
8.474240  -4.813183  983.738800,
8.483848  -4.872612  983.721695,
6.021167  -2.245511  977.561811,
5.995446  -2.251616  977.483849,
6.004401  -2.325399  977.510777,
6.002913  -2.402170  977.476691,
6.025803  -2.400685  977.563570,
6.020137  -2.559176  977.485269,
6.053069  -2.870864  977.494275,
6.067426  -2.940288  977.515551,
6.066565  -3.016364  977.498003,
6.090625  -3.039463  977.570409,
6.101009  -3.130540  977.574155,
6.071093  -3.094098  977.493137,
6.074608  -3.176096  977.487645,
6.087679  -3.270459  977.484859,
6.106995  -3.283752  977.568143,
6.104547  -3.439025  977.491769,
6.134163  -3.608534  977.537962,
6.132123  -3.717621  977.488888,
6.149734  -3.841890  977.511966,
6.175790  -3.838601  977.591617,
6.143113  -3.909472  977.474137,
6.159337  -4.001975  977.489516,
6.192341  -3.988053  977.574832,
6.201191  -4.073786  977.570524,
6.202084  -4.152817  977.569341,
6.178042  -4.163192  977.486455,
6.204014  -4.398460  977.517016,
6.205189  -4.480706  977.470491,
6.219568  -4.556968  977.486925,
6.247378  -4.558798  977.563485,
6.228277  -4.639830  977.488788,
6.240128  -4.721309  977.489250,
6.271281  -4.720897  977.569073,
6.277555  -4.790677  977.582165,
6.272322  -4.872000  977.553548,
6.264341  -4.968995  977.493546,
6.294656  -5.030890  977.556938,
6.284590  -5.119473  977.513950,
6.305872  -5.103985  977.588567,
6.308647  -5.178802  977.571922,
6.317440  -5.275109  977.558861,
6.342602  -5.290197  977.649432,
6.352481  -5.365930  977.637984,
6.339797  -5.455327  977.556488,
6.379115  -5.634743  977.604518,
6.390880  -5.592174  977.659483,
6.398894  -5.681563  977.642882,
6.427013  -5.683124  977.727709,
6.467468  -5.775262  977.799335,
6.488961  -5.840512  977.826969,
6.515236  -5.825501  977.900731,
6.555827  -5.927114  977.973471,
6.517166  -5.911560  977.881464,
6.587765  -5.913315  978.064924,
6.605155  -6.005160  978.085764,
6.629381  -5.989757  978.153376,
6.579181  -6.000801  978.020725,
6.653635  -6.002780  978.213199,
6.694039  -6.099554  978.272880,
6.719750  -6.072663  978.359300,
6.756849  -6.082298  978.443514,
6.775794  -6.158999  978.457212,
6.803697  -6.158791  978.533017,
6.834345  -6.153905  978.610153,
6.846284  -6.277460  978.610021,
6.844630  -6.215372  978.632215,
6.878772  -6.230664  978.692177,
6.906383  -6.237941  978.768843,
6.940771  -6.243682  978.849015,
6.973616  -6.241090  978.936818,
7.003735  -6.217440  979.026553,
7.010857  -6.282147  979.010005,
7.036761  -6.251371  979.090588,
7.060704  -6.222670  979.165018,
7.098114  -6.243271  979.248394,
7.130528  -6.238988  979.330695,
7.154826  -6.241964  979.404139,
7.193154  -6.250012  979.488095,
7.229285  -6.250977  979.578438,
7.252483  -6.228901  979.661390,
7.277591  -6.252508  979.714714,
7.298803  -6.236999  979.784179,
7.326362  -6.239919  979.846695,
7.350009  -6.229966  979.910478,
7.375055  -6.261632  979.966095,
7.406827  -6.228104  980.045182,
7.432086  -6.236354  980.129591,
7.465784  -6.251891  980.188237,
7.492617  -6.243526  980.251217,
7.516245  -6.227269  980.314226,
7.544435  -6.245088  980.372218,
7.574478  -6.232253  980.457698,
7.607912  -6.257997  980.531436,
7.622547  -6.229512  980.600014,
7.655615  -6.234676  980.682058,
7.687228  -6.236031  980.766147,
7.716918  -6.229942  980.853931,
7.733766  -6.285986  980.865028,
7.755059  -6.235051  980.931179,
7.779452  -6.247275  981.011977,
7.811628  -6.235286  981.096088,
7.843321  -6.247011  981.183943,
7.872001  -6.252280  981.262463,
7.917217  -6.237143  981.405731,
7.947060  -6.234887  981.483706,
7.972268  -6.253993  981.535405,
7.988776  -6.230717  981.592045,
8.014092  -6.247946  981.651975,
8.046790  -6.267822  981.728884,
8.070271  -6.221105  981.806324,
8.103900  -6.234188  981.886340,
8.143871  -6.236591  981.970425,
8.185253  -6.238353  982.050792,
8.224979  -6.244273  982.133595,
8.248938  -6.227629  982.222050,
8.275599  -6.239833  982.291346,
8.297385  -6.159616  982.369184,
8.327914  -6.168237  982.451875,
8.314433  -6.241654  982.372174,
8.344560  -6.089713  982.539122,
8.369425  -6.010603  982.622700,
8.383317  -5.839078  982.781620,
8.386381  -5.758347  982.850264,
8.410568  -5.840562  982.849208,
8.370437  -5.920349  982.690318,
8.398782  -5.920720  982.775305,
8.391368  -5.988773  982.705776,
8.416226  -5.759648  982.929255,
5.961221  0.016332  978.368558,
5.975555  -0.058556  978.371853,
5.965628  -0.099946  978.278165,
5.978947  -0.174112  978.291839,
5.970547  -0.284270  978.203285,
5.980444  -0.348690  978.204563,
5.970802  -0.404979  978.131688,
5.983123  -0.493182  978.140070,
5.988048  -0.583611  978.132527,
6.003329  -0.659719  978.129730,
5.978499  -0.643079  978.045115,
5.986546  -0.730839  978.054337,
5.978531  -0.798017  977.971762,
5.985401  -0.879563  977.963849,
5.995067  -0.956077  977.974606,
6.007687  -1.041132  977.976746,
6.019098  -1.132791  977.971825,
5.966811  0.239492  978.524370,
5.987814  0.157440  978.546977,
5.977030  0.123850  978.479581,
5.970755  0.085826  978.425765,
5.987715  -1.099932  977.897020,
5.992717  -1.188821  977.882880,
5.971866  -1.191859  977.788144,
5.978792  -1.270349  977.813816,
5.972125  -1.318352  977.731452,
5.973075  -1.386445  977.713602,
5.988377  -1.430167  977.751946,
5.973865  -1.456426  977.689834,
5.960016  -1.519901  977.630171,
5.980862  -1.583638  977.672161,
5.973840  -1.610202  977.615057,
5.972148  -1.680566  977.564270,
5.981349  -1.741895  977.594173,
5.984015  -1.819841  977.578848,
5.993140  -1.909431  977.559097,
5.979475  0.404490  978.673732,
6.003404  0.407414  978.764057,
5.994195  0.501066  978.772804,
6.014709  0.482177  978.844762,
5.964039  0.360034  978.603912,
5.974441  0.297856  978.586980,
5.981678  -2.001879  977.497741,
5.986955  -2.080912  977.493561,
5.993615  -2.163525  977.491804,
6.001796  0.569215  978.846222,
6.028169  0.556383  978.931973,
6.049434  0.490212  979.001001,
6.072057  0.554755  979.165931,
6.088086  0.555013  979.230948,
6.103838  0.562217  979.308672,
6.113492  0.497595  979.311038,
6.123195  0.550011  979.406880,
6.138528  0.572569  979.488111,
6.160512  0.545574  979.571290,
6.173555  0.546189  979.651872,
6.184694  0.562189  979.720824,
6.195609  0.473131  979.697226,
6.201972  0.551050  979.806554,
6.204188  0.592248  979.849719,
6.224879  0.556563  979.905053,
6.240500  0.557379  979.991783,
6.261965  0.564484  980.074397,
6.274108  0.482373  980.048061,
6.296169  0.494965  980.138923,
6.296286  0.553810  980.220191,
6.311805  0.548617  980.304786,
6.318951  0.573353  980.372209,
6.342945  0.564984  980.449494,
6.353691  0.492076  980.452963,
6.391223  0.562172  980.689789,
6.410166  0.552918  980.761764,
6.426561  0.560013  980.851542,
6.450101  0.566144  981.008183,
6.470277  0.561750  981.090032,
6.484181  0.542832  981.159600,
6.500072  0.564253  981.252317,
6.517747  0.485030  981.249859,
6.535101  0.517456  981.369461,
6.537184  0.557354  981.421686,
6.538436  0.572023  981.495110,
6.557740  0.564485  981.565069,
6.573633  0.557660  981.648263,
6.593596  0.477591  981.652890,
6.612922  0.462198  981.728572,
6.612888  0.493002  981.818877,
6.587093  0.552134  981.737939,
6.628962  0.551597  981.978915,
6.639537  0.567246  982.059657,
6.661213  0.487781  982.042528,
6.687576  0.461657  982.125373,
6.687973  0.504772  982.209917,
6.667613  0.543596  982.129485,
6.688696  0.556965  982.283265,
6.707727  0.537977  982.354108,
6.714334  0.558794  982.439768,
6.727690  0.557614  982.528452,
6.752983  0.492133  982.542569,
6.772881  0.464319  982.609258,
6.766476  0.505883  982.687838,
6.748123  0.547265  982.614275,
6.795961  0.562205  982.925595,
6.804507  0.567895  982.989058,
6.830847  0.505926  983.017472,
6.850118  0.472755  983.093791,
6.842249  0.525071  983.166325,
6.860585  0.543193  983.336438,
6.873185  0.560048  983.411793,
6.893947  0.491900  983.416018,
6.904868  0.506557  983.503360,
6.926028  0.479322  983.568695,
6.926232  0.515868  983.650017,
6.903156  0.564241  983.577650,
6.929864  0.552480  983.721081,
6.932689  0.567088  983.799630,
6.941063  0.559549  983.888066,
6.960922  0.559201  983.963786,
6.993370  0.482654  983.973728,
7.009785  0.474129  984.059998,
7.033863  0.389502  984.040689,
7.057045  0.322826  984.044349,
7.095610  0.246436  984.130732,
7.127294  0.172830  984.142709,
7.149194  0.092086  984.118643,
7.166019  0.064480  984.185910,
7.173059  0.074065  984.251962,
7.192821  -0.008004  984.204858,
7.218192  -0.086536  984.204628,
7.250370  -0.159519  984.296500,
7.274052  -0.238694  984.276022,
7.296926  -0.307017  984.307819,
7.349721  -0.460595  984.286499,
7.381825  -0.552123  984.296158,
7.432675  -0.704570  984.298975,
7.458056  -0.782220  984.298282,
7.485509  -0.870912  984.276540,
7.513743  -0.957553  984.288882,
7.540098  -1.036111  984.294999,
7.571390  -1.120595  984.289078,
7.602433  -1.207319  984.286957,
7.625454  -1.286791  984.309232,
7.643016  -1.360256  984.301569,
7.669870  -1.446341  984.285276,
7.691285  -1.524669  984.273102,
7.713667  -1.583505  984.300160,
7.725825  -1.653171  984.290766,
7.757756  -1.747329  984.283742,
7.785898  -1.823767  984.298398,
7.809021  -1.904687  984.283368,
7.840891  -1.998801  984.287359,
7.868311  -2.076346  984.291814,
7.915026  -2.243632  984.286244,
7.941473  -2.319636  984.291398,
7.968605  -2.401308  984.288321,
7.992825  -2.487521  984.281815,
8.018434  -2.562037  984.293043,
8.044806  -2.656097  984.270804,
8.049812  -2.637043  984.333761,
8.063369  -2.712023  984.294770,
8.081540  -2.787970  984.276068,
8.111648  -2.856366  984.303772,
8.129111  -2.917646  984.287950,
8.138607  -2.979045  984.288406,
8.157076  -3.047190  984.286719,
8.179548  -3.108181  984.307547,
8.206335  -3.192620  984.294862,
8.223436  -3.273335  984.294122,
8.237289  -3.350969  984.285168,
8.260302  -3.425841  984.304120,
8.286980  -3.509016  984.298149,
8.305870  -3.706022  984.208938,
8.334097  -3.773541  984.222418,
8.305223  -3.600325  984.286711,
8.322628  -3.672860  984.297267,
8.349178  -3.934222  984.116533,
8.374394  -3.996792  984.125239,
8.345336  -3.833080  984.198754,
8.370320  -3.914560  984.209528,
8.391623  -4.235106  983.975020,
8.421355  -4.326265  983.976721,
8.371621  -4.077878  984.049935,
8.388648  -4.162229  984.048737,
8.420475  -4.249100  984.058429,
8.395108  -4.083906  984.127907,
8.429706  -4.491092  983.865917,
8.448785  -4.478993  983.941512,
8.451845  -4.561824  983.876536,
8.447491  -4.626692  983.817320,
8.431675  -4.403735  983.965229,
8.456297  -4.442299  983.998203,
8.428285  -5.677463  983.008312,
8.438879  -5.601441  983.091492,
8.477249  -5.134440  983.499433,
8.489895  -5.212714  983.466689,
8.452102  -5.282003  983.321147,
8.492258  -5.288768  983.407935,
8.473462  -5.346924  983.330321,
8.442701  -5.526381  983.169780,
8.455378  -5.445461  983.232779,
8.496607  -5.443746  983.323330,
8.480863  -5.523692  983.248550,
8.487994  -5.102383  983.564996,
8.500633  -5.053861  983.631039,
8.509238  -4.933600  983.731941,
8.522223  -4.994564  983.729677,
8.527099  -4.957184  983.791899,
8.529156  -5.053194  983.700262,
8.468742  -4.707209  983.822934,
8.486554  -4.783034  983.813363,
8.512183  -4.873241  983.803577,
8.532836  -4.924116  983.837466,
5.973422  -2.239343  977.411562,
5.985041  -2.319887  977.432910,
5.980352  -2.381592  977.399326,
5.991928  -2.462872  977.408749,
6.017181  -2.483054  977.495896,
5.999485  -2.548043  977.413005,
5.999064  -2.643497  977.388327,
6.022588  -2.632541  977.473907,
6.041176  -2.705273  977.498997,
6.040891  -2.790771  977.483802,
6.026092  -2.800833  977.407916,
6.047666  -2.952654  977.453725,
6.040071  -3.033663  977.418977,
6.049503  -3.120029  977.411572,
6.063111  -3.274183  977.420318,
6.072692  -3.344711  977.424606,
6.096184  -3.362637  977.503923,
6.077639  -3.426296  977.419635,
6.082064  -3.502212  977.399508,
6.107217  -3.511838  977.474688,
6.116257  -3.591810  977.478327,
6.125737  -3.659873  977.495880,
6.108302  -3.667044  977.424583,
6.129630  -3.783189  977.470819,
6.127343  -3.943548  977.407539,
6.139714  -4.016227  977.400798,
6.145880  -4.092055  977.416490,
6.168516  -4.080646  977.492046,
6.148117  -4.171823  977.395132,
6.158644  -4.241124  977.412362,
6.185901  -4.255490  977.487465,
6.188599  -4.335047  977.481444,
6.175745  -4.411166  977.420637,
6.214829  -4.798238  977.413381,
6.250147  -4.803483  977.499845,
6.250920  -4.892680  977.479196,
6.226528  -4.865016  977.426385,
6.234563  -4.939727  977.409712,
6.240829  -5.021785  977.405490,
6.272168  -5.051253  977.478439,
6.283170  -5.210085  977.481932,
6.298658  -5.289322  977.477841,
6.310527  -5.359819  977.493512,
6.336124  -5.369989  977.572314,
6.319202  -5.435659  977.491629,
6.331139  -5.524859  977.488416,
6.347925  -5.522536  977.567469,
6.361584  -5.595952  977.577119,
6.336269  -5.607057  977.495647,
6.364923  -5.675880  977.551885,
6.382098  -5.760028  977.564616,
6.416473  -5.757021  977.649166,
6.437825  -5.760961  977.732488,
6.455887  -5.852362  977.733351,
6.468844  -5.925091  977.741863,
6.488010  -5.916181  977.798104,
6.534711  -5.995735  977.890769,
6.555165  -6.009999  977.956359,
6.575477  -6.082740  977.967190,
6.602696  -6.077593  978.041761,
6.627953  -6.073603  978.126593,
6.659832  -6.082217  978.207199,
6.696925  -6.177323  978.253730,
6.716407  -6.149587  978.312876,
6.673275  -6.165923  978.196746,
6.740321  -6.166778  978.376004,
6.766982  -6.241342  978.410543,
6.795791  -6.239556  978.478977,
6.746192  -6.253831  978.343251,
6.820891  -6.233179  978.554951,
6.855190  -6.339641  978.589169,
6.887325  -6.312694  978.685038,
6.921251  -6.313179  978.767269,
6.932829  -6.370310  978.783059,
6.954765  -6.319981  978.861844,
6.989452  -6.316526  978.937551,
7.012389  -6.346392  978.992713,
7.050677  -6.328432  979.078949,
7.087131  -6.354308  979.169120,
7.077770  -6.291298  979.169578,
7.114088  -6.312463  979.248128,
7.147142  -6.321122  979.327488,
7.174041  -6.320954  979.411227,
7.208114  -6.323550  979.490719,
7.248486  -6.350587  979.573183,
7.274094  -6.318353  979.659440,
7.306249  -6.309968  979.736437,
7.324513  -6.317710  979.807480,
7.360293  -6.311167  979.882862,
7.389403  -6.340569  979.943888,
7.407094  -6.319800  980.011044,
7.433583  -6.313315  980.078941,
7.462225  -6.310384  980.141033,
7.493829  -6.323703  980.205990,
7.528407  -6.321271  980.293881,
7.564414  -6.321218  980.397353,
7.587365  -6.311648  980.463443,
7.615334  -6.331884  980.519868,
7.640658  -6.308108  980.606966,
7.678368  -6.324619  980.693351,
7.716851  -6.305259  980.784814,
7.743586  -6.344062  980.830312,
7.768150  -6.325064  980.926702,
7.788622  -6.321726  980.990946,
7.814218  -6.320116  981.048616,
7.828349  -6.309132  981.111255,
7.851512  -6.334081  981.157732,
7.874796  -6.320233  981.233124,
7.906667  -6.319467  981.328461,
7.941744  -6.306051  981.414517,
7.972462  -6.324016  981.478908,
7.996615  -6.317222  981.568090,
8.027579  -6.327188  981.645970,
8.062635  -6.335201  981.715967,
8.084091  -6.314697  981.809442,
8.123947  -6.297828  981.902171,
8.126139  -6.362694  981.890239,
8.162287  -6.312314  981.973356,
8.201032  -6.320866  982.048457,
8.233249  -6.332632  982.117889,
8.259996  -6.307182  982.201798,
8.289201  -6.316475  982.292069,
8.329321  -6.321761  982.366803,
8.353331  -6.251502  982.451859,
8.362821  -6.188837  982.527798,
8.383418  -6.092245  982.627295,
8.408337  -6.072456  982.702535,
8.384017  -6.156441  982.595643,
8.427876  -5.921123  982.846654,
8.432661  -5.840169  982.918296,
8.453105  -5.843420  982.972894,
8.420531  -5.998208  982.778717,
8.449802  -5.997346  982.856134,
8.450613  -5.768651  983.008384,
5.956015  0.077943  978.363589,
5.954133  -0.014083  978.305299,
5.943319  -0.082739  978.190795,
5.949797  -0.158774  978.206609,
5.965202  -0.222929  978.218584,
5.942785  -0.242289  978.131728,
5.954529  -0.329536  978.128762,
5.952297  -0.403098  978.049048,
5.967848  -0.466372  978.086385,
5.968568  -0.549732  978.045047,
5.956706  -0.633841  977.959129,
5.968334  -0.714062  977.974095,
5.947646  -0.720015  977.885655,
5.965228  -0.858825  977.893573,
5.964880  -0.948006  977.887188,
5.984859  -1.019463  977.905375,
5.957786  0.322479  978.519243,
5.952179  0.260564  978.445348,
5.961114  0.176378  978.448767,
5.950439  0.139983  978.366801,
5.971164  -1.036204  977.840047,
5.966048  -1.119684  977.815742,
5.950346  -1.199150  977.703723,
5.966070  -1.255829  977.737699,
5.940018  -1.283054  977.657926,
5.955120  -1.351829  977.660649,
5.952928  -1.425156  977.637110,
5.946829  -1.527598  977.550087,
5.959580  -1.602973  977.559141,
5.944164  -1.585538  977.492511,
5.967386  -1.756613  977.528968,
5.967167  0.484672  978.651584,
5.983668  0.471751  978.710556,
5.984664  0.561040  978.768211,
5.953072  0.483866  978.592619,
5.957839  0.426779  978.600153,
5.952628  0.397275  978.536843,
5.959787  -1.922736  977.467189,
5.972083  -2.082431  977.430485,
5.980969  0.633652  978.767363,
5.987390  0.644651  978.841676,
6.011515  0.644939  978.922590,
6.019989  0.642550  978.997616,
6.040117  0.569243  979.019679,
6.055338  0.561730  979.095417,
6.045913  0.642930  979.122001,
6.064826  0.624001  979.177055,
6.077524  0.646428  979.259319,
6.095449  0.638442  979.350845,
6.113212  0.641046  979.432073,
6.138859  0.613421  979.556668,
6.152476  0.621506  979.642255,
6.165326  0.647260  979.735845,
6.183933  0.633871  979.807685,
6.215071  0.636938  979.950735,
6.233940  0.638765  980.031856,
6.250939  0.652098  980.124637,
6.273132  0.575554  980.148189,
6.288857  0.622425  980.294680,
6.305934  0.636135  980.367910,
6.316782  0.647952  980.446869,
6.345169  0.627126  980.533069,
6.364754  0.544057  980.530692,
6.369987  0.568783  980.616941,
6.398042  0.631607  980.787259,
6.411867  0.638702  980.870272,
6.416454  0.646349  980.929422,
6.435387  0.576045  980.928925,
6.466499  0.622593  981.176379,
6.473337  0.650444  981.259058,
6.495011  0.643497  981.328978,
6.514627  0.569360  981.338898,
6.527270  0.641247  981.529367,
6.550552  0.632018  981.641512,
6.553208  0.646649  981.718493,
6.572411  0.645459  981.806372,
6.590469  0.572224  981.824141,
6.612997  0.567311  981.895073,
6.617623  0.626580  982.035699,
6.630476  0.636412  982.117642,
6.639604  0.660304  982.194879,
6.661960  0.583473  982.204960,
6.690201  0.601407  982.365138,
6.654253  0.648475  982.290443,
6.709574  0.617403  982.516197,
6.720637  0.634310  982.607297,
6.728126  0.657692  982.704553,
6.749723  0.582339  982.690865,
6.770454  0.547697  982.767215,
6.778573  0.573953  982.856298,
6.747656  0.636650  982.783275,
6.794728  0.632800  983.103187,
6.816374  0.561286  983.081575,
6.819409  0.592595  983.169871,
6.839692  0.567293  983.254844,
6.818595  0.648959  983.252154,
6.851310  0.626609  983.417003,
6.867539  0.626929  983.484820,
6.885343  0.567965  983.483686,
6.877283  0.632099  983.554016,
6.887477  0.647529  983.642619,
6.905677  0.583942  983.661080,
6.901662  0.639619  983.737127,
6.947887  0.628582  984.034641,
6.976930  0.556235  984.049702,
7.015891  0.543314  984.211159,
7.021330  0.491602  984.139220,
7.041018  0.406825  984.117496,
7.070448  0.323365  984.130286,
7.090739  0.317366  984.205446,
7.121956  0.228731  984.217355,
7.145072  0.145481  984.202770,
7.183782  0.077173  984.313251,
7.203508  -0.011214  984.281574,
7.234747  -0.094404  984.288727,
7.229476  -0.052080  984.362729,
7.251371  -0.116769  984.368048,
7.266361  -0.182683  984.356229,
7.285170  -0.238281  984.371340,
7.307647  -0.298289  984.388458,
7.324891  -0.351629  984.358268,
7.346508  -0.406489  984.364755,
7.371196  -0.480642  984.368437,
7.396400  -0.547433  984.383179,
7.422101  -0.626477  984.357003,
7.444505  -0.712390  984.370957,
7.472801  -0.775074  984.385942,
7.481275  -0.830500  984.355138,
7.508785  -0.891090  984.362681,
7.531513  -0.967189  984.375863,
7.550417  -1.028528  984.368717,
7.571262  -1.084050  984.369925,
7.587648  -1.141996  984.357242,
7.606033  -1.188923  984.383344,
7.629308  -1.255360  984.373147,
7.651827  -1.328694  984.372932,
7.673953  -1.418209  984.366614,
7.693244  -1.504505  984.358296,
7.728493  -1.597559  984.368512,
7.756235  -1.679541  984.368680,
7.782121  -1.756536  984.377458,
7.810462  -1.850286  984.370002,
7.833857  -1.932740  984.371079,
7.863321  -2.015538  984.367017,
7.892391  -2.101263  984.374548,
7.913732  -2.180368  984.353378,
7.936067  -2.254388  984.374534,
7.966461  -2.346585  984.368325,
7.988613  -2.416705  984.353261,
8.012189  -2.481972  984.364574,
8.036969  -2.551136  984.378695,
8.055250  -2.602948  984.396649,
8.066289  -2.656646  984.381643,
8.084828  -2.728146  984.376016,
8.109555  -2.806537  984.359565,
8.136641  -2.880505  984.381205,
8.153635  -2.968091  984.354100,
8.179310  -3.037446  984.374230,
8.205861  -3.126657  984.386490,
8.225795  -3.196618  984.369923,
8.244588  -3.271822  984.366042,
8.260771  -3.354763  984.375268,
8.286001  -3.439923  984.380017,
8.313245  -3.508679  984.379333,
8.324975  -3.583379  984.356906,
8.344689  -3.745286  984.279490,
8.364562  -3.824620  984.279337,
8.358552  -3.668308  984.382293,
8.368355  -3.744668  984.354350,
8.387366  -3.708222  984.442188,
8.393577  -4.008666  984.198810,
8.392650  -3.901966  984.301491,
8.431481  -4.325512  984.050937,
8.455764  -4.393271  984.051839,
8.454721  -4.332729  984.121103,
8.421384  -4.162753  984.130234,
8.450378  -4.255434  984.139881,
8.443579  -4.204494  984.172815,
8.418524  -4.079849  984.207853,
8.441470  -4.150570  984.220760,
8.479440  -4.562496  983.963770,
8.475746  -4.640143  983.892855,
8.499545  -4.729282  983.900316,
8.479937  -4.494275  984.040031,
8.459074  -5.681182  983.088372,
8.467297  -5.610209  983.176897,
8.479233  -5.698949  983.152740,
8.479806  -5.765739  983.085991,
8.521312  -5.274857  983.496381,
8.526370  -5.193561  983.561034,
8.507726  -5.375988  983.385326,
8.526767  -5.360734  983.451765,
8.502125  -5.594170  983.265609,
8.513001  -5.522911  983.329823,
8.538675  -5.604235  983.343156,
8.563494  -5.037978  983.794597,
8.534336  -5.125162  983.642121,
8.567624  -5.125380  983.733590,
8.559623  -5.195844  983.646128,
8.516762  -4.817923  983.886003,
8.541244  -4.895227  983.892600,
8.560887  -4.974210  983.871490,
5.963414  -2.161080  977.392459,
5.970711  -2.316640  977.360789,
5.975094  -2.657652  977.310405,
5.991651  -2.724945  977.329936,
6.019212  -2.722439  977.414679,
6.003489  -2.804170  977.340859,
6.010641  -2.882272  977.337592,
6.032538  -2.876806  977.405831,
6.033520  -2.956824  977.396735,
6.025933  -3.144608  977.330391,
6.049594  -3.203593  977.407252,
6.047708  -3.280677  977.365124,
6.049032  -3.362703  977.346698,
6.048451  -3.450224  977.325410,
6.066685  -3.529724  977.339752,
6.069312  -3.590636  977.318093,
6.091175  -3.589738  977.402619,
6.084159  -3.670627  977.334152,
6.083921  -3.771364  977.319731,
6.108292  -3.747620  977.400255,
6.115551  -3.841969  977.402527,
6.101370  -3.924570  977.330024,
6.131286  -4.236577  977.329491,
6.142157  -4.315586  977.334895,
6.170771  -4.321039  977.413119,
6.147129  -4.387982  977.348770,
6.148431  -4.467701  977.321275,
6.173810  -4.492978  977.395087,
6.190568  -4.562426  977.405746,
6.199262  -4.637020  977.411794,
6.207365  -4.718617  977.410291,
6.181196  -4.708388  977.341793,
6.204690  -4.877079  977.356207,
6.209217  -4.973714  977.322791,
6.221381  -5.060952  977.331714,
6.223217  -5.137777  977.320351,
6.248858  -5.125870  977.409138,
6.256017  -5.210626  977.402205,
6.285760  -5.348974  977.419840,
6.306182  -5.502169  977.430065,
6.312057  -5.595743  977.409013,
6.322101  -5.684849  977.420853,
6.345037  -5.678470  977.487474,
6.361197  -5.744014  977.487933,
6.396863  -5.846910  977.573802,
6.431367  -5.827866  977.661466,
6.455560  -5.938322  977.694884,
6.431990  -5.914416  977.635072,
6.453084  -6.010569  977.653787,
6.484271  -6.001390  977.747432,
6.507530  -5.985114  977.823299,
6.521971  -6.079791  977.815787,
6.542393  -6.072990  977.898628,
6.554407  -6.161241  977.892401,
6.588747  -6.149077  977.980135,
6.616901  -6.156301  978.052567,
6.645338  -6.158068  978.127196,
6.656000  -6.244748  978.134641,
6.685788  -6.241774  978.208886,
6.716540  -6.230939  978.290121,
6.735494  -6.323082  978.286297,
6.763315  -6.324998  978.357497,
6.795378  -6.323960  978.432486,
6.821695  -6.320404  978.520837,
6.850882  -6.403209  978.549788,
6.877263  -6.393992  978.623878,
6.908358  -6.397324  978.700547,
6.937608  -6.429883  978.770155,
6.961939  -6.398722  978.842321,
6.992253  -6.396576  978.918462,
7.035484  -6.413613  979.010786,
7.066259  -6.397690  979.094887,
7.099487  -6.420749  979.146602,
7.128480  -6.396144  979.241691,
7.162736  -6.399408  979.324682,
7.194520  -6.399955  979.408475,
7.227711  -6.401148  979.485187,
7.256851  -6.419045  979.560607,
7.286830  -6.409438  979.642519,
7.323307  -6.390389  979.739875,
7.351437  -6.383147  979.823818,
7.382588  -6.409232  979.894302,
7.415721  -6.410375  979.976060,
7.437007  -6.384724  980.047520,
7.475997  -6.389808  980.122545,
7.507962  -6.400080  980.206219,
7.539072  -6.412292  980.275439,
7.568031  -6.403308  980.354064,
7.602541  -6.401284  980.448296,
7.638508  -6.383638  980.539811,
7.647453  -6.451383  980.531571,
7.669026  -6.392457  980.608761,
7.688363  -6.412938  980.676215,
7.718134  -6.397865  980.760544,
7.764476  -6.414172  980.849066,
7.786298  -6.400328  980.924972,
7.808142  -6.397324  980.993445,
7.846579  -6.399161  981.090379,
7.873841  -6.390503  981.173995,
7.900969  -6.396196  981.247133,
7.921697  -6.408702  981.317232,
7.946711  -6.391041  981.398297,
7.987025  -6.399508  981.485450,
8.019750  -6.400467  981.569019,
8.054470  -6.416633  981.654264,
8.074925  -6.394354  981.741457,
8.106489  -6.410189  981.812216,
8.138915  -6.427427  981.885638,
8.180699  -6.396019  981.975205,
8.220623  -6.403889  982.059709,
8.256660  -6.401542  982.145521,
8.283046  -6.386891  982.220527,
8.301686  -6.437666  982.243732,
8.313846  -6.389475  982.298924,
8.345961  -6.398692  982.366010,
8.359222  -6.339438  982.436165,
8.378377  -6.246679  982.529368,
8.408114  -6.241968  982.604393,
8.389608  -6.319982  982.514275,
8.415613  -6.160057  982.668240,
8.446894  -6.080073  982.797928,
8.456237  -5.921396  982.931554,
8.477730  -5.853194  983.026746,
8.486873  -5.937773  982.996501,
8.482557  -6.008164  982.939171,
8.500077  -5.837242  983.107663,
5.934582  0.157024  978.288064,
5.944323  0.068256  978.291095,
5.925350  0.083381  978.204658,
5.939964  -0.002042  978.228428,
5.918853  -0.007219  978.145387,
5.923295  -0.081409  978.125152,
5.929320  -0.156880  978.119110,
5.919880  -0.157089  978.055692,
5.919858  -0.236089  978.043852,
5.937669  -0.315864  978.049500,
5.919025  -0.317018  977.969688,
5.934364  -0.389143  977.979683,
5.937717  -0.476153  977.961752,
5.956737  -0.476993  978.031919,
5.950088  -0.556997  977.967030,
5.933375  -0.567599  977.895246,
5.932083  -0.652138  977.877630,
5.919550  -0.626256  977.817574,
5.922390  -0.715516  977.797231,
5.937979  -0.806322  977.816850,
5.959587  -0.783881  977.903961,
5.940629  -0.901064  977.810415,
5.934908  0.392419  978.455704,
5.940952  0.322625  978.447594,
5.926247  0.309530  978.376140,
5.934295  0.221172  978.366394,
5.916836  0.248324  978.287299,
5.952827  -0.973615  977.803113,
5.948902  -1.120166  977.727883,
5.929510  -1.141328  977.647281,
5.931347  -1.218400  977.631599,
5.906192  -1.197129  977.570869,
5.926480  -1.281943  977.574477,
5.931314  -1.358144  977.588237,
5.934624  -1.446748  977.555585,
5.911632  -1.429714  977.475378,
5.929194  -1.510915  977.474865,
5.902410  -1.526466  977.398789,
5.924568  -1.597725  977.417781,
5.920762  -1.679950  977.396909,
5.944758  -1.676012  977.480597,
5.951443  -1.775257  977.468876,
5.965644  -1.843339  977.499797,
5.940484  -1.842041  977.403105,
5.972942  0.560168  978.687730,
5.950921  0.544172  978.606435,
5.930395  0.568425  978.539011,
5.935405  0.481504  978.518776,
5.916784  0.465109  978.437801,
5.942824  -1.930820  977.389358,
5.957960  -2.005043  977.410036,
5.944223  -2.085545  977.337191,
5.961283  0.712004  978.738322,
5.970879  0.715179  978.806042,
5.985954  0.711516  978.868312,
5.993122  0.732480  978.919051,
6.012864  0.729074  979.001698,
6.025033  0.704785  979.076341,
6.034799  0.624230  979.068335,
6.049009  0.709105  979.167082,
6.054437  0.727572  979.240273,
6.077543  0.729026  979.323221,
6.093529  0.717868  979.411641,
6.106284  0.718504  979.495259,
6.126488  0.645463  979.498819,
6.129720  0.678255  979.572317,
6.138033  0.702661  979.650552,
6.144186  0.735486  979.733778,
6.166091  0.713762  979.815375,
6.186475  0.715756  979.907803,
6.196296  0.647162  979.879352,
6.206044  0.717331  979.993174,
6.221155  0.718992  980.062943,
6.232457  0.737691  980.140946,
6.250633  0.720960  980.209967,
6.271782  0.640636  980.213371,
6.284786  0.694242  980.372586,
6.284985  0.750993  980.409275,
6.265669  0.712620  980.290184,
6.303820  0.726175  980.453729,
6.323030  0.712925  980.529558,
6.344616  0.704801  980.610848,
6.360132  0.638301  980.612119,
6.375358  0.647405  980.695135,
6.384048  0.707692  980.842686,
6.393291  0.722882  980.926665,
6.413923  0.722943  981.026490,
6.429832  0.646171  980.991746,
6.445418  0.646635  981.081383,
6.447411  0.676445  981.163770,
6.418641  0.739962  981.100360,
6.464027  0.723146  981.319844,
6.475607  0.723280  981.404850,
6.503173  0.640955  981.407949,
6.519095  0.626466  981.467450,
6.530818  0.653749  981.589740,
6.497625  0.712524  981.489203,
6.523877  0.722186  981.647657,
6.525179  0.750888  981.704790,
6.552011  0.716894  981.807368,
6.564009  0.715381  981.886261,
6.588041  0.642662  981.890446,
6.603789  0.634284  981.966097,
6.578880  0.707735  981.956991,
6.623200  0.721940  982.228597,
6.630291  0.730362  982.300653,
6.650926  0.721954  982.367256,
6.671797  0.663686  982.381558,
6.692246  0.641654  982.448300,
6.692295  0.679251  982.531747,
6.704612  0.717486  982.681487,
6.715289  0.723400  982.764231,
6.726892  0.719586  982.848045,
6.751357  0.647906  982.863751,
6.776572  0.627783  982.931655,
6.778508  0.654564  983.017879,
6.766928  0.707111  983.094574,
6.799678  0.669273  983.170165,
6.792954  0.713808  983.238446,
6.801597  0.728833  983.321952,
6.832920  0.643066  983.332754,
6.849349  0.680098  983.489140,
6.822277  0.716080  983.413533,
6.865523  0.710052  983.649812,
6.872688  0.723992  983.722084,
6.885955  0.711075  983.796125,
6.907545  0.653916  983.818352,
6.922614  0.632736  983.875265,
6.928730  0.652766  983.958144,
6.896388  0.723077  983.890159,
6.926484  0.703816  984.056069,
6.929997  0.723707  984.140183,
6.961413  0.642393  984.115793,
6.993870  0.563280  984.132527,
7.035181  0.464724  984.198880,
7.060178  0.398394  984.208978,
7.081650  0.377928  984.286763,
7.103608  0.305084  984.273784,
7.122477  0.247121  984.300393,
7.146198  0.168994  984.281479,
7.162807  0.144907  984.351985,
7.173210  0.160462  984.409971,
7.187775  0.077091  984.391966,
7.207968  0.014500  984.357466,
7.220964  0.002114  984.437210,
7.248496  -0.078408  984.443206,
7.274834  -0.163262  984.437639,
7.299289  -0.241519  984.461359,
7.331961  -0.338704  984.450509,
7.355866  -0.418956  984.433923,
7.388131  -0.485608  984.456920,
7.418606  -0.576055  984.454877,
7.442472  -0.654668  984.430808,
7.461237  -0.727001  984.456124,
7.491453  -0.818008  984.449628,
7.523510  -0.895037  984.438200,
7.544049  -0.952278  984.468872,
7.566238  -1.032487  984.443555,
7.602362  -1.128282  984.452902,
7.619273  -1.210794  984.447529,
7.649893  -1.286553  984.462393,
7.672544  -1.369033  984.442773,
7.696237  -1.442311  984.449092,
7.722805  -1.535279  984.422020,
7.726619  -1.508424  984.482666,
7.742794  -1.594912  984.451901,
7.768192  -1.678001  984.450817,
7.794859  -1.736714  984.469072,
7.811909  -1.800770  984.452046,
7.830912  -1.868932  984.445591,
7.849702  -1.920094  984.448341,
7.862433  -1.974778  984.447955,
7.889028  -2.041747  984.448830,
7.911097  -2.103781  984.461900,
7.921154  -2.170139  984.426084,
7.947507  -2.224615  984.459795,
7.971337  -2.303123  984.448185,
7.996557  -2.391919  984.441674,
8.028377  -2.478044  984.451269,
8.047844  -2.485218  984.525637,
8.061070  -2.564689  984.465972,
8.073498  -2.651519  984.443907,
8.102009  -2.710625  984.460261,
8.124429  -2.791805  984.443206,
8.151092  -2.869830  984.460457,
8.172414  -2.955146  984.437725,
8.209570  -3.045387  984.460477,
8.222375  -3.121155  984.449840,
8.245291  -3.195733  984.443453,
8.260670  -3.280660  984.449485,
8.289501  -3.371400  984.465391,
8.317657  -3.456907  984.450555,
8.340968  -3.540096  984.447230,
8.354958  -3.601658  984.428371,
8.370304  -3.652089  984.461819,
8.371209  -3.590978  984.504812,
8.392177  -3.837036  984.368067,
8.393805  -3.779592  984.428148,
8.413508  -3.987515  984.281416,
8.421645  -3.915221  984.370460,
8.478053  -4.398617  984.126344,
8.460846  -4.227408  984.221189,
8.476493  -4.306930  984.209516,
8.442735  -4.075518  984.293237,
8.499441  -4.638638  983.966367,
8.495900  -4.569103  984.044550,
8.514184  -4.622351  984.048774,
8.514690  -4.719249  983.977773,
8.531003  -4.790506  983.978521,
8.535047  -4.729028  984.045202,
8.492707  -4.457312  984.125789,
8.512600  -4.530318  984.122375,
8.511591  -5.767522  983.166818,
8.515535  -5.689016  983.231091,
8.526456  -5.649571  983.288968,
8.563158  -5.271788  983.576651,
8.589536  -5.257099  983.660981,
8.557066  -5.341007  983.510037,
8.587125  -5.365083  983.562476,
8.531179  -5.451988  983.409562,
8.571426  -5.433846  983.494410,
8.544697  -5.536814  983.391805,
8.576821  -5.599287  983.420090,
8.555325  -5.704939  983.319332,
8.584640  -5.095510  983.823182,
8.587403  -5.031982  983.888556,
8.612815  -5.155981  983.806612,
8.596660  -5.201959  983.729301,
8.603833  -5.317194  983.632718,
8.550768  -4.869896  983.957532,
8.568507  -4.953854  983.954210,
5.945201  -2.173319  977.314449,
5.949449  -2.241252  977.330728,
5.965090  -2.401231  977.327226,
5.940578  -2.406755  977.237381,
5.970148  -2.489953  977.317036,
5.978339  -2.579865  977.320412,
5.978157  -2.798741  977.263172,
5.991066  -2.884055  977.277226,
5.986134  -2.960544  977.236619,
6.006061  -2.967344  977.326989,
6.019107  -3.061467  977.329372,
6.000150  -3.036664  977.259483,
6.004953  -3.120539  977.258810,
6.009653  -3.208870  977.254163,
6.033060  -3.216640  977.331448,
6.026069  -3.287638  977.301552,
6.022854  -3.375108  977.254793,
6.042292  -3.525124  977.275370,
6.044106  -3.616562  977.245280,
6.055468  -3.692461  977.257296,
6.067881  -3.841089  977.237659,
6.088340  -3.853693  977.315143,
6.080305  -3.919901  977.245825,
6.085366  -3.997776  977.256568,
6.109969  -4.002738  977.326462,
6.122139  -4.072891  977.340622,
6.103650  -4.086608  977.261125,
6.123642  -4.152080  977.318813,
6.125825  -4.386230  977.262454,
6.121221  -4.468404  977.241199,
6.129763  -4.550819  977.241988,
6.162200  -4.560365  977.322667,
6.169648  -4.638838  977.330032,
6.146058  -4.639612  977.248533,
6.151553  -4.729161  977.259310,
6.163670  -4.816725  977.238794,
6.181332  -4.795143  977.325712,
6.177553  -4.974870  977.237813,
6.208061  -5.206108  977.246880,
6.234059  -5.200860  977.329552,
6.247155  -5.273609  977.340459,
6.272301  -5.280956  977.409074,
6.259825  -5.359455  977.327842,
6.289706  -5.425138  977.407179,
6.289343  -5.518758  977.366817,
6.297156  -5.677879  977.338961,
6.312892  -5.746618  977.357321,
6.337216  -5.779668  977.412587,
6.369178  -5.831001  977.482084,
6.378276  -5.917644  977.488764,
6.403546  -5.934654  977.553831,
6.445241  -6.090058  977.581369,
6.463317  -6.083396  977.649765,
6.490067  -6.079206  977.716429,
6.532089  -6.169668  977.800564,
6.546939  -6.242576  977.809200,
6.580213  -6.260576  977.889793,
6.602399  -6.233378  977.976209,
6.624975  -6.227764  978.066035,
6.641530  -6.309185  978.048295,
6.668768  -6.318022  978.113533,
6.686199  -6.320339  978.171884,
6.707743  -6.305031  978.232160,
6.716136  -6.391381  978.202584,
6.748311  -6.397990  978.288538,
6.780446  -6.403145  978.369402,
6.811488  -6.410113  978.455715,
6.846794  -6.478326  978.521508,
6.886182  -6.475537  978.613168,
6.920544  -6.484803  978.709503,
6.948536  -6.487600  978.772486,
6.977534  -6.482075  978.849647,
7.009424  -6.473060  978.932482,
7.041420  -6.488869  979.003433,
7.071042  -6.478637  979.077428,
7.116361  -6.484446  979.165102,
7.150721  -6.477304  979.249336,
7.176831  -6.477475  979.332434,
7.211783  -6.476442  979.408384,
7.236142  -6.475636  979.486494,
7.248714  -6.520785  979.490025,
7.275819  -6.493612  979.570140,
7.302162  -6.480939  979.649008,
7.329396  -6.485016  979.725435,
7.352809  -6.456989  979.804564,
7.390477  -6.492821  979.863359,
7.412288  -6.484498  979.927136,
7.438185  -6.494134  979.991385,
7.460075  -6.458035  980.053432,
7.495328  -6.475188  980.124779,
7.529282  -6.482547  980.204721,
7.560586  -6.482956  980.289780,
7.595668  -6.486228  980.376884,
7.628413  -6.488466  980.459535,
7.679743  -6.480195  980.604828,
7.708885  -6.482902  980.690878,
7.728020  -6.553674  980.695075,
7.741103  -6.485219  980.776528,
7.782644  -6.493357  980.857392,
7.805386  -6.473661  980.937040,
7.838705  -6.481217  981.022641,
7.860603  -6.480033  981.091611,
7.880952  -6.470192  981.162960,
7.913446  -6.481771  981.247332,
7.943428  -6.481270  981.329561,
7.975352  -6.478312  981.410242,
8.005723  -6.478782  981.489171,
8.035311  -6.477884  981.570365,
8.062741  -6.495785  981.639766,
8.086284  -6.478931  981.726293,
8.133121  -6.486879  981.817799,
8.155294  -6.488457  981.881045,
8.181335  -6.483702  981.941359,
8.208946  -6.477979  982.002238,
8.229168  -6.480716  982.056493,
8.259719  -6.479670  982.109378,
8.287404  -6.481333  982.185097,
8.331835  -6.480910  982.290219,
8.364072  -6.458288  982.380299,
8.365753  -6.518159  982.370490,
8.377538  -6.395132  982.453759,
8.409372  -6.402400  982.525253,
8.399277  -6.473590  982.451964,
8.421263  -6.333616  982.581997,
8.447061  -6.236077  982.691123,
8.447141  -6.320726  982.648036,
8.447884  -6.405559  982.599672,
8.445985  -6.159038  982.752583,
8.471991  -6.067232  982.864007,
8.481239  -6.157530  982.846607,
8.475456  -6.234821  982.774166,
8.492591  -6.087559  982.921991,
8.512545  -5.996679  983.020340,
8.523569  -5.937176  983.081744,
8.528078  -5.885733  983.128610,
5.907565  0.236156  978.195840,
5.912908  0.173319  978.220311,
5.900822  0.151727  978.133311,
5.906081  0.071620  978.121200,
5.902213  0.010818  978.071210,
5.910719  -0.075862  978.054610,
5.886036  -0.088190  977.965829,
5.906272  -0.161530  977.995823,
5.905214  -0.241368  977.956357,
5.898679  -0.308505  977.900350,
5.909605  -0.398014  977.894393,
5.922638  -0.493340  977.883809,
5.902330  -0.462495  977.828605,
5.909920  -0.554230  977.807294,
5.891439  -0.550524  977.732276,
5.897930  -0.640202  977.731204,
5.902043  -0.728855  977.712950,
5.914588  -0.800104  977.733668,
5.924395  -0.880987  977.733453,
5.930461  -0.965793  977.728716,
5.904958  0.473771  978.361722,
5.919199  0.398405  978.370769,
5.902872  0.407478  978.290493,
5.912722  0.333813  978.310782,
5.904177  0.319798  978.238396,
5.942098  -1.043853  977.752693,
5.923904  -1.049835  977.663933,
5.900638  -1.041179  977.572757,
5.905358  -1.118931  977.573878,
5.885996  -1.185234  977.489463,
5.889044  -1.101075  977.506375,
5.906450  -1.262228  977.511521,
5.911108  -1.354557  977.509150,
5.889090  -1.365507  977.420683,
5.890320  -1.446154  977.395585,
5.885566  -1.562492  977.330157,
5.901934  -1.687048  977.326636,
5.910593  -1.752731  977.335593,
5.932350  -1.744415  977.415596,
5.914374  -1.825794  977.316540,
5.921298  -1.908448  977.326666,
5.918612  0.640392  978.532036,
5.946709  0.627947  978.617526,
5.964309  0.643471  978.697974,
5.945056  0.706222  978.668710,
5.900410  0.646458  978.450306,
5.910405  0.553426  978.451791,
5.929950  -2.003204  977.326116,
5.907241  -1.982593  977.254163,
5.905897  -2.066579  977.245266,
5.926030  -2.143360  977.262760,
5.968073  0.799909  978.854162,
5.956037  0.789249  978.772472,
5.989069  0.791509  978.941135,
5.998190  0.815768  979.014963,
6.012298  0.790699  979.098322,
6.031039  0.798004  979.190429,
6.049942  0.787425  979.264948,
6.064555  0.820767  979.329961,
6.076106  0.801647  979.405423,
6.086290  0.799395  979.489294,
6.100354  0.805320  979.571738,
6.118101  0.739814  979.585962,
6.126357  0.801820  979.728148,
6.141570  0.807422  979.804517,
6.169873  0.785926  979.872403,
6.180900  0.799404  979.947692,
6.193228  0.791066  980.025136,
6.206360  0.797458  980.090175,
6.222264  0.803798  980.150967,
6.229792  0.802349  980.216029,
6.248361  0.801070  980.288727,
6.268864  0.794000  980.368238,
6.297794  0.794493  980.523602,
6.317304  0.783332  980.604845,
6.323981  0.818114  980.691961,
6.341588  0.736412  980.684373,
6.367216  0.715091  980.764762,
6.365493  0.784400  980.841641,
6.342902  0.785445  980.756565,
6.386427  0.789221  980.997258,
6.398270  0.810642  981.083735,
6.415959  0.797349  981.174499,
6.438202  0.721210  981.153706,
6.447070  0.723466  981.234748,
6.435706  0.794824  981.301732,
6.451433  0.799741  981.368391,
6.455545  0.812333  981.430371,
6.475691  0.784187  981.483240,
6.485164  0.802163  981.569911,
6.508219  0.713492  981.567368,
6.534794  0.734389  981.741277,
6.498040  0.811309  981.654915,
6.543044  0.783640  981.878076,
6.554276  0.795064  981.969363,
6.574678  0.799266  982.069671,
6.591527  0.711244  982.043085,
6.606131  0.726288  982.133637,
6.609412  0.807984  982.272730,
6.627514  0.801575  982.365280,
6.642441  0.789268  982.434468,
6.665375  0.721399  982.460311,
6.669569  0.746049  982.542854,
6.685630  0.718234  982.609104,
6.647219  0.813763  982.519027,
6.685328  0.779902  982.664267,
6.687830  0.799207  982.725994,
6.705952  0.784247  982.843004,
6.711003  0.793958  982.924872,
6.749960  0.706531  982.939071,
6.746521  0.739143  983.011766,
6.765362  0.745788  983.170247,
6.740133  0.793455  983.102085,
6.793786  0.796409  983.403228,
6.809552  0.797512  983.485463,
6.832913  0.739943  983.504855,
6.857911  0.711395  983.575458,
6.845680  0.763422  983.645755,
6.870855  0.798405  983.886019,
6.879487  0.809627  983.961396,
6.905559  0.732150  983.977815,
6.890116  0.798321  984.050422,
6.925261  0.776263  984.209139,
6.948129  0.701115  984.197872,
6.980770  0.627956  984.215405,
6.989306  0.658695  984.299525,
7.014045  0.582945  984.286608,
7.050612  0.480364  984.291498,
7.089429  0.408200  984.365972,
7.108037  0.318824  984.349820,
7.141537  0.238668  984.379286,
7.179159  0.162620  984.466263,
7.204135  0.089133  984.459807,
7.219529  0.073476  984.535455,
7.228663  0.022119  984.506460,
7.244600  -0.043566  984.520709,
7.249535  -0.005889  984.585371,
7.268391  -0.105552  984.511985,
7.288200  -0.164848  984.524803,
7.307870  -0.222084  984.544670,
7.331961  -0.281692  984.529111,
7.350024  -0.346295  984.539694,
7.364471  -0.403485  984.508013,
7.389423  -0.456850  984.544710,
7.408001  -0.521351  984.529595,
7.431337  -0.585911  984.540694,
7.451092  -0.648815  984.519397,
7.466421  -0.709336  984.526011,
7.486643  -0.762269  984.527390,
7.485873  -0.707646  984.602694,
7.503981  -0.813144  984.527824,
7.529982  -0.870381  984.521432,
7.546748  -0.932817  984.546452,
7.570979  -0.998306  984.529555,
7.584660  -1.065880  984.515115,
7.614634  -1.124948  984.553789,
7.635943  -1.205216  984.521049,
7.657080  -1.280721  984.528078,
7.681582  -1.356395  984.518267,
7.712366  -1.432305  984.537266,
7.737986  -1.519458  984.536581,
7.763434  -1.602813  984.532994,
7.783665  -1.678555  984.538159,
7.813419  -1.764786  984.541765,
7.835030  -1.835503  984.518830,
7.860213  -1.910474  984.521007,
7.890561  -1.990442  984.526870,
7.916494  -2.069072  984.535820,
7.938944  -2.156834  984.523687,
7.969040  -2.238166  984.528149,
7.996475  -2.324853  984.520914,
8.025687  -2.401383  984.532974,
8.075830  -2.556719  984.537501,
8.093963  -2.638722  984.530576,
8.130848  -2.746501  984.532727,
8.155875  -2.818374  984.528304,
8.183761  -2.906137  984.525974,
8.202061  -2.976808  984.517243,
8.211731  -2.957834  984.604945,
8.228391  -3.042665  984.544881,
8.237943  -3.121759  984.517270,
8.263301  -3.200298  984.529443,
8.288292  -3.285733  984.533628,
8.314262  -3.360509  984.547755,
8.322930  -3.423559  984.513804,
8.350958  -3.506799  984.524370,
8.372968  -3.557678  984.558696,
8.398344  -3.685927  984.542610,
8.417250  -3.843905  984.448342,
8.420320  -3.768369  984.509711,
8.445712  -3.999504  984.369078,
8.446146  -3.922172  984.451399,
8.500638  -4.400316  984.213194,
8.466739  -4.157744  984.296049,
8.489934  -4.238640  984.288849,
8.502536  -4.322562  984.282828,
8.524889  -4.388916  984.299200,
8.473221  -4.081667  984.371508,
8.499048  -4.168631  984.376513,
8.520314  -4.676932  984.040777,
8.528761  -4.643580  984.087528,
8.526194  -4.601853  984.129399,
8.563011  -4.796038  984.056468,
8.527282  -4.495543  984.207427,
8.541221  -5.760760  983.247962,
8.575782  -5.783403  983.332059,
8.539177  -5.841786  983.186509,
8.561484  -5.832069  983.259957,
8.549368  -5.917807  983.163653,
8.619665  -5.383167  983.613924,
8.577431  -5.517250  983.460057,
8.610407  -5.516107  983.525801,
8.577324  -5.667599  983.389389,
8.609964  -5.594575  983.489243,
8.610826  -5.679237  983.453904,
8.609661  -5.041541  983.965378,
8.614854  -5.113081  983.892112,
8.635954  -5.125153  983.971182,
8.632545  -5.221835  983.791710,
8.648896  -5.194392  983.881331,
8.625367  -5.283395  983.722352,
8.661838  -5.281609  983.805630,
8.631169  -5.354980  983.672029,
8.656558  -5.362602  983.736423,
8.574888  -4.879421  984.040532,
8.599898  -4.977509  984.021746,
8.612939  -4.965864  984.081742,
5.929978  -2.233527  977.242256,
5.943132  -2.319385  977.270551,
5.920194  -2.315143  977.179983,
5.916597  -2.393103  977.150901,
5.922400  -2.478920  977.168133,
5.948859  -2.493459  977.232433,
5.957487  -2.562401  977.249615,
5.960862  -2.641967  977.244287,
5.967146  -2.720000  977.245014,
5.942765  -2.711575  977.162266,
5.971016  -2.878042  977.208503,
5.967213  -3.002734  977.163555,
5.987738  -3.103784  977.194615,
5.988287  -3.179161  977.181434,
5.988224  -3.260790  977.164627,
6.006863  -3.293706  977.233131,
5.998825  -3.347311  977.170522,
6.000519  -3.433237  977.172977,
6.025839  -3.455160  977.239249,
6.022968  -3.602478  977.171583,
6.047919  -3.763418  977.221699,
6.048992  -3.914020  977.171261,
6.060570  -3.995432  977.178651,
6.073996  -4.064083  977.195512,
6.074799  -4.138913  977.173434,
6.095573  -4.169179  977.238159,
6.104698  -4.239055  977.247691,
6.119299  -4.306380  977.261866,
6.099587  -4.502222  977.166668,
6.128200  -4.716619  977.172093,
6.136526  -4.800222  977.169002,
6.146690  -4.881738  977.169189,
6.175806  -4.890061  977.263118,
6.158569  -4.948118  977.182100,
6.163984  -5.029531  977.160889,
6.190653  -5.044560  977.243951,
6.194520  -5.124873  977.245694,
6.171748  -5.113919  977.172903,
6.223195  -5.290275  977.259727,
6.232831  -5.373819  977.242403,
6.246715  -5.442969  977.259444,
6.271956  -5.448874  977.332444,
6.262770  -5.524592  977.300522,
6.278620  -5.601129  977.317866,
6.252380  -5.596391  977.242267,
6.292849  -5.760833  977.288172,
6.289754  -5.859365  977.252675,
6.313396  -5.824864  977.333714,
6.339361  -5.854443  977.393406,
6.352833  -5.920761  977.405322,
6.319376  -5.916357  977.316432,
6.367490  -5.997845  977.414045,
6.400820  -5.998739  977.491810,
6.427468  -6.003981  977.571120,
6.414530  -6.079549  977.495173,
6.452933  -6.172308  977.557596,
6.479246  -6.154595  977.639645,
6.506161  -6.158139  977.725299,
6.527527  -6.314470  977.733839,
6.521022  -6.241782  977.726151,
6.562801  -6.321175  977.802301,
6.588471  -6.336885  977.872883,
6.613125  -6.327990  977.955175,
6.625695  -6.412559  977.951052,
6.648310  -6.398301  978.024094,
6.675091  -6.398088  978.111609,
6.704964  -6.482019  978.139590,
6.735151  -6.466968  978.220121,
6.761311  -6.478289  978.289939,
6.789728  -6.479343  978.373052,
6.821773  -6.500119  978.439897,
6.846393  -6.560842  978.488211,
6.873542  -6.541062  978.549646,
6.832051  -6.577909  978.422995,
6.895663  -6.571593  978.598406,
6.917199  -6.563442  978.672927,
6.950264  -6.553515  978.756144,
6.981934  -6.568329  978.826571,
7.005612  -6.556826  978.888239,
7.028981  -6.549646  978.952078,
7.064292  -6.568260  979.017392,
7.099744  -6.559969  979.104065,
7.132607  -6.560315  979.191784,
7.169706  -6.557258  979.270733,
7.194759  -6.546236  979.343067,
7.222247  -6.559465  979.411682,
7.254049  -6.572247  979.483759,
7.284485  -6.576186  979.558633,
7.313864  -6.554975  979.635944,
7.336948  -6.620265  979.655690,
7.345292  -6.565337  979.713366,
7.375386  -6.552232  979.792248,
7.412400  -6.563887  979.873886,
7.440244  -6.563986  979.952013,
7.472991  -6.552001  980.042393,
7.512225  -6.559926  980.125271,
7.545369  -6.554989  980.208685,
7.574821  -6.554467  980.294325,
7.603311  -6.573745  980.356145,
7.633255  -6.562791  980.427938,
7.666234  -6.553073  980.520444,
7.696128  -6.552932  980.608563,
7.757784  -6.572504  980.753755,
7.783495  -6.563767  980.823971,
7.809721  -6.562934  980.899522,
7.843157  -6.555251  980.987539,
7.878164  -6.558978  981.085204,
7.906247  -6.545245  981.178618,
7.935902  -6.568157  981.252687,
7.967569  -6.559786  981.340985,
8.000989  -6.562299  981.422808,
8.025298  -6.547443  981.500445,
8.051509  -6.563606  981.569300,
8.082655  -6.570964  981.650647,
8.105442  -6.558670  981.716209,
8.129486  -6.561014  981.768971,
8.144382  -6.562019  981.824295,
8.170420  -6.555037  981.881570,
8.204976  -6.557782  981.959228,
8.242577  -6.560033  982.038836,
8.278993  -6.560152  982.123664,
8.320052  -6.567408  982.211462,
8.347227  -6.554921  982.297128,
8.375545  -6.581522  982.352109,
8.416837  -6.555857  982.445948,
8.436177  -6.485914  982.526145,
8.471759  -6.307553  982.713181,
8.504867  -6.325327  982.775148,
8.483870  -6.403631  982.685613,
8.472724  -6.480843  982.603825,
8.512953  -6.246144  982.847054,
8.518777  -6.136451  982.942306,
8.527163  -6.200745  982.931990,
8.519207  -6.070966  983.002656,
8.548118  -6.018204  983.084502,
8.565870  -5.982084  983.159876,
8.556214  -6.096998  983.071166,
5.894865  0.305066  978.174825,
5.890031  0.234372  978.121388,
5.877284  0.180249  978.047672,
5.886181  0.094935  978.048005,
5.871401  0.065247  977.972575,
5.891296  -0.001704  978.008352,
5.872194  -0.000347  977.939411,
5.870057  -0.066672  977.892142,
5.887909  -0.172464  977.934574,
5.871484  -0.139152  977.878076,
5.879204  -0.233078  977.872461,
5.864950  -0.258759  977.793439,
5.879856  -0.398446  977.802631,
5.891046  -0.478615  977.768331,
5.870926  -0.483839  977.699423,
5.869728  -0.570432  977.657892,
5.894247  -0.796732  977.647328,
5.904633  -0.869889  977.651132,
5.909355  -0.960916  977.646492,
5.890944  0.537649  978.351065,
5.889351  0.485816  978.268116,
5.890578  -0.982969  977.555819,
5.876845  -1.030705  977.477135,
5.868359  -1.113853  977.426107,
5.890728  -1.276806  977.448848,
5.873227  -1.286583  977.378034,
5.864666  -1.372181  977.335127,
5.873620  -1.448581  977.316832,
5.885440  -1.500949  977.334184,
5.859429  -1.515570  977.242414,
5.900254  -1.625649  977.327956,
5.887878  -1.678809  977.258120,
5.890863  -1.772217  977.241590,
5.899929  -1.854138  977.251187,
5.905171  -1.918519  977.262861,
5.892605  0.727249  978.449924,
5.908238  0.718328  978.527708,
5.932107  0.715031  978.606656,
5.916984  0.788776  978.599710,
5.935597  0.798630  978.683367,
5.892557  0.601083  978.370301,
5.892255  -1.921512  977.209468,
5.887350  -1.995748  977.178636,
5.904150  -2.153744  977.187431,
5.902906  -2.226711  977.162323,
5.921701  0.876285  978.692760,
5.940998  0.878579  978.772950,
5.952534  0.890163  978.863335,
5.971543  0.870107  978.940677,
5.976292  0.880087  979.010859,
5.996078  0.880984  979.083999,
6.014323  0.874577  979.167287,
6.034000  0.876268  979.257490,
6.057434  0.879238  979.406495,
6.070899  0.880848  979.485161,
6.081685  0.881558  979.567757,
6.098158  0.873308  979.649547,
6.116181  0.794442  979.658651,
6.155866  0.871228  979.896251,
6.168827  0.879750  979.985701,
6.182308  0.881778  980.059283,
6.209974  0.839393  980.134399,
6.214962  0.872569  980.183741,
6.230124  0.885420  980.280463,
6.247921  0.879435  980.366209,
6.258526  0.876001  980.443491,
6.285103  0.803139  980.452861,
6.280539  0.860125  980.505864,
6.290960  0.867393  980.566927,
6.308471  0.864479  980.631797,
6.303589  0.896396  980.694653,
6.331910  0.853253  980.770927,
6.337254  0.884884  980.856090,
6.370403  0.822336  980.926892,
6.395442  0.877835  981.173165,
6.410152  0.869545  981.253528,
6.427246  0.797030  981.241929,
6.416562  0.879391  981.344122,
6.468800  0.882052  981.646146,
6.490303  0.868554  981.716410,
6.511434  0.803719  981.733284,
6.525948  0.802005  981.807825,
6.527936  0.855285  981.887181,
6.501532  0.883448  981.799209,
6.548293  0.869463  982.036362,
6.557122  0.889979  982.120742,
6.583014  0.820070  982.140821,
6.599043  0.787784  982.200745,
6.578777  0.874951  982.215148,
6.605478  0.866617  982.357048,
6.608591  0.873485  982.440492,
6.616526  0.890558  982.529749,
6.641040  0.885317  982.606377,
6.665737  0.804569  982.602154,
6.690718  0.816466  982.788728,
6.663608  0.860665  982.681138,
6.684829  0.853343  982.851855,
6.708376  0.861069  982.990747,
6.721812  0.812564  983.025592,
6.708184  0.883142  983.083947,
6.726939  0.869969  983.153878,
6.744488  0.810078  983.183807,
6.769936  0.787249  983.250621,
6.769237  0.829894  983.325217,
6.739389  0.873287  983.244962,
6.787286  0.863211  983.475356,
6.798094  0.872637  983.557144,
6.829287  0.787712  983.568976,
6.824612  0.825546  983.630016,
6.839980  0.813472  983.712212,
6.854442  0.804552  983.806347,
6.821023  0.882691  983.752453,
6.847308  0.862396  983.890579,
6.850443  0.898789  983.970037,
6.873937  0.867632  984.030886,
6.885092  0.875465  984.109870,
6.902732  0.800066  984.131056,
6.923278  0.813688  984.284599,
6.899864  0.878650  984.204874,
6.952025  0.727664  984.280575,
6.977602  0.713592  984.378976,
7.003591  0.632970  984.356096,
7.030322  0.560557  984.367618,
7.063246  0.485481  984.384293,
7.074402  0.487082  984.453642,
7.096505  0.425084  984.448853,
7.123168  0.326558  984.437860,
7.153153  0.237680  984.462861,
7.174272  0.224339  984.551887,
7.194320  0.153273  984.530754,
7.204839  0.168780  984.619213,
7.230316  0.087871  984.599187,
7.254008  0.024129  984.640625,
7.282585  -0.093658  984.598385,
7.303706  -0.173697  984.615172,
7.329912  -0.249032  984.617918,
7.349332  -0.317597  984.601904,
7.380048  -0.398491  984.615853,
7.409907  -0.485916  984.612032,
7.431502  -0.553371  984.601394,
7.456992  -0.626035  984.620935,
7.510560  -0.799198  984.600557,
7.538075  -0.874950  984.609116,
7.564815  -0.953545  984.619075,
7.589071  -1.036840  984.604820,
7.620184  -1.119518  984.634833,
7.642632  -1.197587  984.616965,
7.669798  -1.278972  984.593882,
7.695978  -1.354484  984.609538,
7.726496  -1.438271  984.612791,
7.756780  -1.521775  984.615355,
7.782297  -1.609532  984.617253,
7.809688  -1.694015  984.616183,
7.828187  -1.763662  984.612945,
7.854231  -1.834519  984.603663,
7.878282  -1.935643  984.584138,
7.881246  -1.908486  984.642695,
7.914316  -2.003944  984.620732,
7.940316  -2.100052  984.608262,
7.967840  -2.189046  984.602948,
7.985650  -2.255966  984.595149,
8.010055  -2.318522  984.609770,
8.033807  -2.377631  984.626704,
8.047982  -2.440722  984.607915,
8.066366  -2.502006  984.593752,
8.091501  -2.564861  984.607513,
8.112761  -2.626418  984.622563,
8.137101  -2.654558  984.697660,
8.131974  -2.703911  984.610728,
8.160757  -2.793661  984.613627,
8.182250  -2.875813  984.599569,
8.241065  -3.040455  984.612106,
8.257115  -3.119540  984.594666,
8.286948  -3.217765  984.612680,
8.308978  -3.291941  984.602073,
8.338685  -3.363683  984.630380,
8.350457  -3.439629  984.592336,
8.371360  -3.436409  984.674992,
8.381136  -3.519647  984.622924,
8.391508  -3.617267  984.595955,
8.425997  -3.683355  984.630791,
8.449915  -3.848351  984.537198,
8.442907  -3.773537  984.599449,
8.473812  -4.002927  984.447644,
8.500445  -4.087896  984.457974,
8.469394  -3.934565  984.514192,
8.486439  -4.002550  984.527644,
8.511465  -4.253463  984.352170,
8.529876  -4.246137  984.429697,
8.516321  -4.174180  984.463640,
8.549555  -4.673926  984.128717,
8.568880  -4.744697  984.126963,
8.538778  -4.562950  984.191891,
8.553399  -4.632109  984.209936,
8.585058  -4.821453  984.108877,
8.540870  -4.472312  984.295388,
8.557861  -4.557851  984.271496,
8.586119  -5.855722  983.313258,
8.607335  -5.757193  983.418696,
8.573551  -5.908689  983.241916,
8.606865  -5.920370  983.323734,
8.593242  -6.000062  983.245461,
8.614795  -5.441984  983.566688,
8.657634  -5.444315  983.659020,
8.635063  -5.505339  983.588584,
8.648451  -5.591553  983.563773,
8.639624  -5.664158  983.514144,
8.667808  -5.677606  983.579541,
8.649968  -5.754788  983.505311,
8.624091  -5.052434  984.040903,
8.654958  -5.131522  984.057510,
8.663582  -5.202889  983.965143,
8.681541  -5.279031  983.887118,
8.687045  -5.355800  983.811579,
8.686598  -5.439956  983.744606,
8.606162  -4.903378  984.130264,
8.602759  -4.850344  984.170331,
8.627647  -4.964717  984.138865,
8.645737  -5.039431  984.128102,
5.890067  -2.256815  977.102801,
5.888480  -2.330820  977.079334,
5.905660  -2.468522  977.107562,
5.906446  -2.552722  977.088439,
5.927977  -2.561592  977.163699,
5.942369  -2.628267  977.177385,
5.914887  -2.639083  977.101284,
5.925055  -2.719311  977.096353,
5.932827  -2.796561  977.092995,
5.954573  -2.795797  977.178991,
5.951687  -2.873650  977.139160,
5.962862  -2.950888  977.150759,
5.937543  -2.952752  977.072611,
5.973875  -3.046490  977.173161,
5.972064  -3.119240  977.130944,
5.962147  -3.196963  977.113106,
5.968345  -3.320015  977.089756,
5.977881  -3.383901  977.089975,
5.984341  -3.441678  977.095031,
5.987082  -3.503063  977.099414,
6.014299  -3.526877  977.181484,
5.996856  -3.585785  977.094098,
5.996187  -3.666841  977.075225,
6.021668  -3.679365  977.168529,
6.024741  -3.757658  977.164722,
6.029085  -3.834046  977.155293,
6.019254  -3.919003  977.085231,
6.050942  -4.077008  977.130920,
6.048321  -4.166604  977.085966,
6.073037  -4.224308  977.164367,
6.088881  -4.321618  977.172720,
6.091936  -4.417042  977.173486,
6.071522  -4.392773  977.098682,
6.072531  -4.469792  977.093683,
6.083146  -4.554466  977.079993,
6.104987  -4.571388  977.156253,
6.117689  -4.640312  977.169741,
6.095811  -4.627599  977.097507,
6.136765  -4.964297  977.092681,
6.141779  -5.107181  977.101853,
6.154000  -5.177646  977.091150,
6.176837  -5.199197  977.169063,
6.189526  -5.280486  977.169757,
6.204954  -5.360159  977.167914,
6.218204  -5.441683  977.178422,
6.232691  -5.515162  977.198629,
6.248674  -5.520041  977.249298,
6.231571  -5.583117  977.168146,
6.237100  -5.661265  977.169500,
6.267388  -5.688181  977.249118,
6.269432  -5.773975  977.227132,
6.258273  -5.829597  977.177653,
6.290620  -5.932164  977.230292,
6.303890  -6.006887  977.249359,
6.338606  -6.000500  977.330764,
6.365547  -6.078773  977.353887,
6.391890  -6.065941  977.426043,
6.395942  -6.148752  977.402352,
6.420232  -6.161867  977.488686,
6.464439  -6.240678  977.569341,
6.434828  -6.245750  977.487772,
6.490698  -6.234285  977.652255,
6.528525  -6.468552  977.640702,
6.541657  -6.399212  977.730803,
6.575789  -6.404208  977.802630,
6.601350  -6.403584  977.882942,
6.615504  -6.479891  977.892528,
6.644097  -6.479888  977.971940,
6.669906  -6.475329  978.048930,
6.700197  -6.599137  978.079241,
6.711588  -6.560214  978.127558,
6.740735  -6.558650  978.204702,
6.775391  -6.554930  978.293911,
6.802078  -6.559309  978.369015,
6.823810  -6.651891  978.369788,
6.850854  -6.643371  978.449860,
6.873250  -6.631564  978.530089,
6.914699  -6.641480  978.611526,
6.939609  -6.643884  978.698586,
6.968661  -6.631211  978.776855,
7.001244  -6.644221  978.842717,
7.036844  -6.632717  978.920759,
7.066134  -6.653916  978.983181,
7.089428  -6.641168  979.046950,
7.109585  -6.640569  979.097862,
7.136937  -6.647794  979.157780,
7.165681  -6.639232  979.233407,
7.201125  -6.627734  979.323151,
7.240096  -6.637014  979.404699,
7.267917  -6.647160  979.488962,
7.302581  -6.645959  979.576725,
7.362649  -6.639653  979.731374,
7.393485  -6.638819  979.806611,
7.433082  -6.641283  979.885526,
7.462581  -6.638614  979.967191,
7.490548  -6.637995  980.051117,
7.533811  -6.642699  980.134862,
7.559965  -6.616607  980.224606,
7.566690  -6.679486  980.210205,
7.588891  -6.635858  980.292522,
7.624083  -6.643503  980.366566,
7.658999  -6.636608  980.451477,
7.690368  -6.639027  980.534768,
7.726324  -6.681484  980.612470,
7.716732  -6.616646  980.630224,
7.744180  -6.637421  980.692781,
7.778121  -6.645277  980.767063,
7.812544  -6.633065  980.851920,
7.846556  -6.648806  980.930323,
7.867844  -6.624809  981.016128,
7.893238  -6.648028  981.071951,
7.918025  -6.630303  981.155416,
7.945140  -6.656657  981.223269,
7.967641  -6.640866  981.292029,
7.992494  -6.640041  981.359663,
8.012737  -6.643095  981.418362,
8.033828  -6.630861  981.483702,
8.071740  -6.636002  981.566731,
8.096220  -6.652522  981.633712,
8.123214  -6.639793  981.717073,
8.152433  -6.641904  981.812477,
8.190522  -6.626355  981.898073,
8.225657  -6.639187  981.969950,
8.262430  -6.646208  982.050568,
8.299355  -6.636411  982.136450,
8.336274  -6.654727  982.205532,
8.363720  -6.630750  982.279863,
8.399083  -6.639826  982.370334,
8.442055  -6.640446  982.450253,
8.465704  -6.685488  982.482466,
8.463236  -6.568424  982.536450,
8.493243  -6.552027  982.620215,
8.485178  -6.651777  982.538884,
8.509103  -6.400998  982.752345,
8.529460  -6.323292  982.854346,
8.528386  -6.400427  982.809820,
8.506101  -6.486637  982.674847,
8.529582  -6.476200  982.746443,
8.545209  -6.268072  982.926359,
8.545597  -6.152178  983.012728,
8.570060  -6.228896  983.012999,
8.566570  -6.347374  982.927736,
8.588872  -6.157482  983.087221,
8.583924  -6.072764  983.154921,
8.625246  -6.043076  983.277892,
8.615982  -6.088343  983.215075,
5.867422  0.409294  978.112723,
5.876313  0.324975  978.122964,
5.872164  0.255289  978.056688,
5.852141  0.240068  977.966500,
5.860133  0.143555  977.969516,
5.839403  0.157843  977.890270,
5.844566  0.071094  977.896685,
5.855199  -0.012618  977.872081,
5.839302  0.009443  977.820944,
5.846934  -0.079883  977.807879,
5.857108  -0.177524  977.806822,
5.844333  -0.148986  977.748702,
5.848835  -0.237766  977.718500,
5.860330  -0.328107  977.736119,
5.884777  -0.322209  977.829805,
5.870637  -0.414500  977.730895,
5.852431  -0.408403  977.653790,
5.859563  -0.497700  977.631146,
5.836631  -0.477924  977.571340,
5.848985  -0.565046  977.572881,
5.867728  -0.639260  977.583038,
5.878158  -0.639903  977.655373,
5.883722  -0.711543  977.639249,
5.860669  -0.717092  977.548376,
5.895518  -0.922184  977.582704,
5.869063  0.628512  978.284620,
5.874726  0.560411  978.292984,
5.857825  0.563941  978.202223,
5.873200  0.470493  978.194642,
5.883205  0.390983  978.202848,
5.862440  -0.888306  977.479380,
5.875825  -0.944826  977.509730,
5.857149  -0.963284  977.426296,
5.853194  -1.041620  977.394683,
5.838111  -1.042636  977.334601,
5.842994  -1.124009  977.334508,
5.857241  -1.211349  977.337587,
5.870885  -1.197024  977.403991,
5.853652  -1.284809  977.302424,
5.837067  -1.267634  977.237502,
5.841121  -1.352771  977.240315,
5.849134  -1.425932  977.256561,
5.835778  -1.439235  977.176348,
5.842568  -1.533352  977.158407,
5.861374  -1.612512  977.174780,
5.879756  -1.597215  977.262016,
5.869124  -1.778794  977.155746,
5.899662  0.801505  978.528112,
5.912645  0.872502  978.615091,
5.859433  0.818308  978.380432,
5.867363  0.745123  978.370000,
5.874899  0.669945  978.369928,
5.870769  -1.848174  977.174427,
5.876490  -1.922387  977.160068,
5.870243  -2.014373  977.098853,
5.888421  -2.084268  977.147462,
5.907058  0.954203  978.698172,
5.916977  0.965745  978.778993,
5.940375  0.959498  978.850851,
5.953902  0.960015  978.933673,
5.970615  0.945835  979.013495,
5.980355  0.952955  979.085040,
5.994938  0.959726  979.147478,
6.010338  0.959846  979.227691,
6.046056  0.895674  979.334658,
6.048063  0.958139  979.462758,
6.065270  0.962900  979.563753,
6.079600  0.959578  979.645167,
6.101169  0.943928  979.713907,
6.118067  0.871876  979.735613,
6.131456  0.895669  979.820450,
6.147854  0.945537  979.957492,
6.162814  0.966504  980.044571,
6.192039  0.944490  980.129048,
6.202270  0.874684  980.116203,
6.207722  0.926591  980.205008,
6.209168  0.962685  980.256732,
6.228027  0.958769  980.368069,
6.242426  0.951272  980.446531,
6.262152  0.948007  980.529906,
6.288282  0.937452  980.613980,
6.279904  0.977464  980.689110,
6.306664  0.935276  980.772275,
6.312325  0.974616  980.845584,
6.331431  0.950447  980.915413,
6.346936  0.892986  980.944566,
6.368840  0.880098  981.017604,
6.371306  0.896710  981.101846,
6.340212  0.970960  981.003472,
6.365785  0.952334  981.165405,
6.382078  0.944689  981.246332,
6.402914  0.943626  981.318454,
6.409414  0.966395  981.400766,
6.430705  0.886528  981.421276,
6.454732  0.864949  981.497794,
6.448753  0.900168  981.569108,
6.425879  0.954209  981.493246,
6.472199  0.948565  981.725647,
6.476963  0.968069  981.804984,
6.495227  0.950536  981.884151,
6.526787  0.900778  981.966535,
6.553073  0.946374  982.195318,
6.562895  0.960228  982.270191,
6.587319  0.895219  982.293517,
6.577709  0.963221  982.367237,
6.602984  0.962927  982.571161,
6.618086  0.969750  982.628140,
6.636215  0.945643  982.696021,
6.640550  0.974603  982.775702,
6.663958  0.887783  982.765525,
6.681184  0.889324  982.926787,
6.683412  0.922276  983.007806,
6.660306  0.972671  982.933226,
6.703328  0.947377  983.176688,
6.717790  0.952403  983.259761,
6.721322  0.987985  983.326063,
6.743276  0.905903  983.329476,
6.763658  0.880422  983.406037,
6.769537  0.931734  983.488830,
6.739965  0.958657  983.407822,
6.783045  0.976033  983.655584,
6.807808  0.894158  983.653367,
6.798162  0.951960  983.721874,
6.801699  0.974296  983.799921,
6.826183  0.892783  983.826031,
6.823737  0.959230  983.898399,
6.872480  0.974963  984.227372,
6.891001  0.949071  984.293748,
6.909564  0.881710  984.282535,
6.919879  0.886821  984.357070,
6.937214  0.866242  984.412995,
6.942258  0.793587  984.355199,
6.960483  0.792424  984.437679,
6.985961  0.727530  984.466275,
7.011153  0.640692  984.441600,
7.046849  0.555120  984.456862,
7.058724  0.537529  984.543573,
7.085063  0.467774  984.526756,
7.112887  0.382677  984.524198,
7.144165  0.302230  984.527372,
7.173024  0.262629  984.609746,
7.184540  0.240842  984.689949,
7.214165  0.157183  984.714978,
7.242425  0.077782  984.681972,
7.265364  0.007334  984.692589,
7.281544  -0.057102  984.679531,
7.302355  -0.129845  984.690211,
7.325132  -0.199891  984.689660,
7.343452  -0.253018  984.687120,
7.361215  -0.316910  984.680181,
7.383062  -0.382401  984.693409,
7.407551  -0.455215  984.682172,
7.439405  -0.547258  984.683808,
7.460623  -0.611219  984.701523,
7.489954  -0.678359  984.685470,
7.510107  -0.747599  984.687836,
7.529448  -0.819902  984.674326,
7.556795  -0.883851  984.693115,
7.586055  -0.970835  984.694893,
7.605868  -1.045964  984.680758,
7.629351  -1.102504  984.706857,
7.648601  -1.174453  984.691544,
7.679934  -1.268761  984.680359,
7.713442  -1.357522  984.691466,
7.743685  -1.445285  984.686505,
7.772851  -1.527237  984.697275,
7.790043  -1.597836  984.694460,
7.810896  -1.657788  984.687685,
7.838759  -1.753042  984.682536,
7.866836  -1.832052  984.697660,
7.895678  -1.920848  984.695395,
7.919118  -1.991465  984.703376,
7.942098  -2.061021  984.683633,
7.966923  -2.146325  984.683856,
7.994136  -2.235332  984.677782,
8.022999  -2.318785  984.700626,
8.054025  -2.413405  984.700585,
8.077074  -2.490460  984.668791,
8.107349  -2.564303  984.687188,
8.159059  -2.736594  984.684462,
8.178494  -2.805537  984.684901,
8.199065  -2.883707  984.685787,
8.232735  -2.956836  984.683659,
8.253283  -3.040843  984.684753,
8.279351  -3.135701  984.664464,
8.286620  -3.112968  984.727141,
8.300251  -3.192893  984.692352,
8.318990  -3.271230  984.685500,
8.350525  -3.338485  984.701210,
8.366651  -3.380370  984.713470,
8.400459  -3.522078  984.708880,
8.411843  -3.602503  984.673955,
8.446806  -3.679067  984.716966,
8.475551  -3.856499  984.619059,
8.489438  -3.924544  984.587842,
8.465883  -3.758604  984.688949,
8.486675  -3.839105  984.689940,
8.512322  -4.063366  984.542114,
8.529429  -4.140448  984.536114,
8.511461  -3.996315  984.607251,
8.534556  -4.081653  984.613114,
8.533612  -4.015347  984.674561,
8.534706  -4.319826  984.369961,
8.553540  -4.396021  984.370271,
8.570141  -4.468366  984.375774,
8.549356  -4.326145  984.453272,
8.556283  -4.240657  984.531800,
8.577223  -4.707546  984.210226,
8.586036  -4.783353  984.182879,
8.580672  -4.632135  984.292047,
8.597634  -4.707477  984.287962,
8.612208  -4.839140  984.221495,
8.607502  -4.779800  984.250670,
8.582786  -4.552398  984.361907,
8.612072  -5.842622  983.388663,
8.651731  -5.846651  983.478270,
8.637008  -5.920404  983.402989,
8.663940  -5.532902  983.636077,
8.690605  -5.519272  983.701120,
8.687673  -5.603154  983.639931,
8.689392  -5.761860  983.603057,
8.669328  -5.107702  984.140745,
8.695340  -5.130316  984.194380,
8.687557  -5.220056  984.036589,
8.689610  -5.283973  983.970944,
8.708611  -5.287623  984.059547,
8.707736  -5.365665  983.897898,
8.712233  -5.350790  983.980607,
8.708906  -5.428029  983.820192,
8.728701  -5.451916  983.876095,
8.725046  -5.519138  983.801039,
8.621271  -4.892559  984.202918,
8.638627  -4.962356  984.208418,
8.667851  -5.044665  984.218642,
5.879476  -2.167365  977.096543,
5.868273  -2.250905  977.019067,
5.894354  -2.410190  977.074922,
5.887274  -2.476666  977.048950,
5.888264  -2.624479  977.010585,
5.906554  -2.713765  977.039160,
5.903905  -2.785729  977.012469,
5.915419  -2.873210  977.013450,
5.935363  -2.876503  977.080284,
5.914577  -2.952737  976.990808,
5.923325  -3.023732  977.027403,
5.953560  -3.044352  977.091279,
5.953056  -3.134720  977.066038,
5.958498  -3.258522  977.082664,
5.944869  -3.286641  977.017085,
5.965025  -3.441415  977.031871,
5.967991  -3.522623  977.022496,
5.967942  -3.702911  977.013691,
5.982667  -3.776971  977.008780,
6.005241  -3.752233  977.090811,
6.006863  -3.840114  977.072379,
5.984649  -3.843040  977.004803,
5.993106  -3.915978  976.995316,
6.001335  -4.007514  977.016409,
6.033476  -3.997593  977.105170,
6.023494  -4.070765  977.069409,
6.019348  -4.163072  977.009667,
6.055362  -4.258364  977.085842,
6.058787  -4.330502  977.079308,
6.047232  -4.440830  977.007075,
6.055550  -4.508857  977.008220,
6.059814  -4.577726  977.001752,
6.071240  -4.649197  977.012824,
6.081540  -4.732271  977.005033,
6.101389  -4.709047  977.082017,
6.114331  -4.782979  977.103485,
6.122057  -4.873909  977.078726,
6.085643  -4.880756  976.991348,
6.130927  -5.053365  977.074072,
6.138074  -5.214002  977.017107,
6.126426  -5.130665  977.021881,
6.144100  -5.279574  977.021839,
6.161783  -5.268167  977.089992,
6.174188  -5.357930  977.089165,
6.211717  -5.518103  977.133536,
6.205534  -5.605563  977.105523,
6.210618  -5.693243  977.078456,
6.225264  -5.763197  977.101655,
6.245904  -5.745938  977.163614,
6.235331  -5.840177  977.106132,
6.234435  -5.924533  977.083005,
6.258894  -5.903390  977.168087,
6.269599  -5.990521  977.159991,
6.330555  -6.084608  977.262944,
6.338040  -6.172640  977.236737,
6.361958  -6.160156  977.310245,
6.379916  -6.237348  977.328024,
6.407336  -6.232853  977.415087,
6.453275  -6.329773  977.496687,
6.487779  -6.308307  977.578813,
6.510282  -6.315391  977.649424,
6.521801  -6.385583  977.656834,
6.489002  -6.396063  977.570940,
6.559693  -6.476596  977.726649,
6.590057  -6.486433  977.813347,
6.613953  -6.563173  977.850400,
6.633956  -6.546621  977.915583,
6.660328  -6.564334  977.982353,
6.686614  -6.551880  978.057643,
6.683763  -6.637708  978.028751,
6.722123  -6.642796  978.118353,
6.747494  -6.651645  978.182581,
6.764537  -6.636123  978.251688,
6.790114  -6.626329  978.315216,
6.797150  -6.709084  978.288244,
6.824857  -6.734511  978.345183,
6.851182  -6.720606  978.409840,
6.867719  -6.720795  978.480992,
6.895089  -6.705648  978.552021,
6.926094  -6.729158  978.619532,
6.954259  -6.719925  978.689314,
6.982441  -6.711412  978.762567,
7.016216  -6.719818  978.846052,
7.049162  -6.725032  978.922611,
7.085551  -6.727372  979.001342,
7.115121  -6.716570  979.076873,
7.145074  -6.731198  979.143177,
7.164666  -6.721256  979.205937,
7.197886  -6.716988  979.274460,
7.221190  -6.703148  979.346281,
7.250883  -6.719979  979.410654,
7.287039  -6.720036  979.486597,
7.315834  -6.731322  979.555632,
7.348061  -6.712451  979.640486,
7.383339  -6.719144  979.726877,
7.412950  -6.720203  979.811779,
7.446149  -6.716714  979.895036,
7.477981  -6.719836  979.969636,
7.510774  -6.719048  980.050055,
7.541511  -6.727817  980.124669,
7.573281  -6.746404  980.196735,
7.602376  -6.716938  980.283316,
7.647235  -6.721302  980.369691,
7.680824  -6.718338  980.446488,
7.705772  -6.726248  980.528562,
7.736879  -6.743806  980.590283,
7.761616  -6.726151  980.685106,
7.788974  -6.717677  980.751203,
7.803440  -6.704446  980.801073,
7.831786  -6.719279  980.853528,
7.861148  -6.739360  980.920619,
7.879313  -6.709040  981.002609,
7.912827  -6.718959  981.090516,
7.940228  -6.722427  981.164772,
7.974441  -6.733477  981.251715,
7.997141  -6.711330  981.328112,
8.028104  -6.723653  981.412382,
8.055682  -6.702118  981.499130,
8.089070  -6.719162  981.567397,
8.113389  -6.722311  981.649691,
8.144806  -6.727538  981.733845,
8.171327  -6.715440  981.809655,
8.195463  -6.709253  981.885765,
8.231179  -6.721051  981.962521,
8.267744  -6.734722  982.024423,
8.293816  -6.722142  982.087517,
8.318002  -6.708955  982.145902,
8.340030  -6.738439  982.190381,
8.363885  -6.719665  982.250919,
8.394567  -6.700490  982.309434,
8.416693  -6.716325  982.373743,
8.458196  -6.728345  982.435182,
8.494290  -6.734912  982.513306,
8.521649  -6.632629  982.625264,
8.550978  -6.391823  982.867563,
8.578949  -6.416732  982.917624,
8.563706  -6.484844  982.844443,
8.531219  -6.557032  982.689772,
8.558543  -6.553296  982.764875,
8.552601  -6.626551  982.700033,
8.580535  -6.308292  982.984435,
8.605412  -6.235619  983.098900,
8.600585  -6.302077  983.039215,
8.607644  -6.387217  983.001030,
8.633363  -6.098387  983.268931,
8.625171  -5.992585  983.339421,
8.653338  -6.076760  983.337702,
8.613045  -6.162755  983.162814,
8.648929  -6.174074  983.252195,
8.635505  -6.241543  983.167673,
5.834470  0.477706  978.046898,
5.855956  0.491141  978.134812,
5.844852  0.392850  978.039367,
5.859495  0.321110  978.047316,
5.846963  0.329355  977.980017,
5.824805  0.324033  977.904559,
5.831171  0.239959  977.870966,
5.815822  0.224612  977.791627,
5.824255  0.156771  977.805079,
5.830952  0.080585  977.812284,
5.812105  0.076968  977.729381,
5.822414  -0.009186  977.740255,
5.824251  -0.089113  977.725969,
5.816071  -0.081919  977.652175,
5.828205  -0.162432  977.668426,
5.827934  -0.237454  977.630971,
5.841384  -0.322632  977.652500,
5.820831  -0.319330  977.564409,
5.832523  -0.401338  977.572910,
5.819359  -0.476872  977.495172,
5.839217  -0.546577  977.507679,
5.842001  -0.639530  977.494134,
5.840828  -0.733139  977.472941,
5.857311  -0.809071  977.490481,
5.877395  -0.781571  977.579018,
5.881875  -0.862013  977.562453,
5.837539  0.735246  978.228827,
5.854549  0.703650  978.292022,
5.843745  0.654590  978.205933,
5.830467  0.632786  978.122736,
5.844771  0.550253  978.114585,
5.835837  -0.795861  977.400239,
5.843883  -0.879948  977.409261,
5.824998  -0.883365  977.329751,
5.833363  -0.963768  977.346214,
5.816356  -0.960849  977.259464,
5.829182  -1.044222  977.276611,
5.824676  -1.125943  977.238773,
5.839383  -1.198100  977.268691,
5.818272  -1.210934  977.175627,
5.824124  -1.292261  977.179057,
5.824702  -1.353557  977.158440,
5.814604  -1.379429  977.096239,
5.823252  -1.442231  977.102991,
5.830970  -1.506783  977.092442,
5.831148  -1.590833  977.085864,
5.843496  -1.679627  977.098030,
5.864450  -1.703073  977.170513,
5.843085  -1.762085  977.086354,
5.853823  -1.846990  977.087316,
5.878666  0.806963  978.453097,
5.862936  0.892104  978.438079,
5.871152  0.951868  978.511536,
5.886504  0.880371  978.527039,
5.827520  0.869769  978.268138,
5.844806  0.874069  978.348008,
5.844251  0.792633  978.296549,
5.857771  -1.931428  977.094443,
5.842360  -1.919405  977.021328,
5.850338  -2.007705  977.018365,
5.846142  -2.093612  976.990475,
5.862867  -2.086420  977.067963,
5.890703  0.975450  978.600808,
5.893401  1.043550  978.684740,
5.905585  1.040657  978.768946,
5.921754  1.030997  978.838921,
5.936967  1.047896  978.921196,
5.952232  1.035203  979.008548,
5.969343  1.016885  979.091054,
5.985976  1.046413  979.177763,
6.002121  1.038861  979.264860,
6.007066  1.052383  979.346214,
6.025498  0.968344  979.315857,
6.041890  0.950972  979.390481,
6.048818  1.002219  979.518555,
6.023490  1.033457  979.413112,
6.068582  1.038232  979.644312,
6.083471  1.031133  979.736383,
6.094617  1.045388  979.826878,
6.109452  0.961748  979.789783,
6.124931  0.971889  979.882000,
6.133448  1.031325  979.976623,
6.146015  1.051318  980.061260,
6.171603  1.033219  980.134570,
6.179750  1.059380  980.216924,
6.192387  0.989022  980.198708,
6.214070  0.978773  980.310360,
6.224719  1.023528  980.426336,
6.233964  1.030178  980.505436,
6.249396  1.030470  980.597181,
6.288033  1.014874  980.767043,
6.257991  1.057917  980.687541,
6.291122  1.052943  980.847531,
6.303510  1.032222  980.927721,
6.313399  1.052266  981.003738,
6.324642  1.047016  981.083295,
6.349315  0.964475  981.086862,
6.363585  1.006029  981.239543,
6.339367  1.045657  981.169752,
6.372279  1.024578  981.327864,
6.386022  1.048602  981.408765,
6.396588  1.036307  981.479542,
6.412857  1.041097  981.569613,
6.433113  0.968510  981.568215,
6.446861  0.972117  981.639337,
6.448237  1.024864  981.706709,
6.448838  1.041239  981.768750,
6.465451  1.037914  981.841802,
6.480898  1.033699  981.910223,
6.487588  1.053458  981.984539,
6.499654  0.977242  981.968922,
6.527799  0.956408  982.055144,
6.528191  0.977122  982.138949,
6.501798  1.031184  982.040522,
6.553540  1.050831  982.383223,
6.570732  1.032915  982.453730,
6.583846  0.955715  982.440776,
6.595987  0.957177  982.501425,
6.580566  1.025391  982.534410,
6.604704  1.027229  982.670913,
6.606077  1.036841  982.729979,
6.614309  1.048575  982.793501,
6.636659  1.014455  982.856555,
6.658143  0.935891  982.849883,
6.631604  1.057842  982.922469,
6.646247  1.037734  982.995955,
6.670386  0.985100  983.023351,
6.686968  0.967347  983.092577,
6.651774  1.055816  983.080425,
6.718520  1.028265  983.396262,
6.732780  1.028742  983.478778,
6.772748  0.966431  983.575216,
6.757982  1.037418  983.630447,
6.798543  1.028986  983.875620,
6.801114  1.049290  983.959231,
6.828514  0.975439  983.980667,
6.847093  0.955267  984.060927,
6.864172  0.962271  984.146642,
6.819619  1.031461  984.037520,
6.845395  1.031035  984.184523,
6.845815  1.051914  984.241368,
6.863173  1.033890  984.293875,
6.875377  1.023481  984.352996,
6.899639  0.967213  984.377101,
6.942572  0.872454  984.474558,
6.949795  0.877696  984.533663,
6.968173  0.810449  984.525328,
6.991987  0.748476  984.546249,
7.012082  0.677642  984.530894,
7.028101  0.610048  984.528228,
7.036774  0.644115  984.612099,
7.059897  0.565563  984.613438,
7.091195  0.482558  984.615010,
7.117588  0.404773  984.605072,
7.138229  0.331615  984.592381,
7.152858  0.322546  984.666296,
7.163392  0.320623  984.744657,
7.192381  0.241084  984.767948,
7.220752  0.162893  984.793796,
7.248794  0.079445  984.771771,
7.271814  0.001009  984.752948,
7.301168  -0.081369  984.775755,
7.328197  -0.170518  984.774653,
7.351030  -0.249966  984.754542,
7.378138  -0.320525  984.778848,
7.407113  -0.411637  984.747097,
7.414598  -0.405099  984.807397,
7.431555  -0.483589  984.763082,
7.456553  -0.566074  984.780587,
7.486851  -0.641320  984.768846,
7.511324  -0.708026  984.768224,
7.542970  -0.801815  984.770717,
7.575540  -0.891308  984.770058,
7.595250  -0.962308  984.770304,
7.623974  -1.030342  984.771488,
7.644756  -1.120661  984.769570,
7.671548  -1.205443  984.765467,
7.703020  -1.289267  984.778374,
7.735755  -1.377455  984.768080,
7.757640  -1.455267  984.754021,
7.779573  -1.509494  984.781296,
7.805565  -1.598943  984.777899,
7.829916  -1.688856  984.761354,
7.858383  -1.768785  984.774582,
7.887213  -1.858238  984.770752,
7.914308  -1.935085  984.762005,
7.935088  -2.005088  984.776581,
7.964326  -2.095352  984.743204,
7.973379  -2.084239  984.809929,
7.987809  -2.163434  984.760623,
8.010427  -2.237543  984.766450,
8.032909  -2.298821  984.779970,
8.046693  -2.359807  984.772789,
8.071387  -2.424652  984.784394,
8.098023  -2.496740  984.760933,
8.129573  -2.585641  984.766901,
8.131115  -2.554801  984.845485,
8.150700  -2.656878  984.778208,
8.174175  -2.723780  984.767121,
8.193914  -2.800825  984.749183,
8.216761  -2.859261  984.773603,
8.243938  -2.948555  984.757935,
8.266797  -3.031196  984.772984,
8.294910  -3.102996  984.797529,
8.318122  -3.193381  984.768752,
8.343581  -3.278557  984.768186,
8.370024  -3.361223  984.769144,
8.394587  -3.444340  984.773164,
8.421393  -3.523929  984.782371,
8.447127  -3.604592  984.768289,
8.469580  -3.686500  984.786546,
8.476960  -3.745052  984.759575,
8.512726  -3.930976  984.679136,
8.494724  -3.815827  984.769526,
8.558224  -4.169393  984.614348,
8.556884  -4.086589  984.695581,
8.570916  -4.409565  984.431631,
8.591643  -4.485042  984.445193,
8.614607  -4.565699  984.454345,
8.579433  -4.329711  984.532206,
8.586754  -4.404793  984.497451,
8.584055  -4.252494  984.621341,
8.612527  -4.760743  984.316997,
8.609476  -4.708325  984.337839,
8.610680  -4.641473  984.379063,
8.628657  -4.809366  984.302337,
8.643796  -4.877384  984.285222,
8.664050  -6.006813  983.406321,
8.670855  -5.938932  983.474318,
8.688330  -5.839859  983.567508,
8.696780  -5.930418  983.549282,
8.717513  -5.598839  983.723237,
8.705819  -5.680006  983.650923,
8.726511  -5.679919  983.727351,
8.724891  -5.755045  983.670527,
8.715259  -5.836376  983.647311,
8.695301  -5.194565  984.118057,
8.723186  -5.196457  984.206648,
8.719137  -5.265862  984.141664,
8.733585  -5.372912  984.036634,
8.741963  -5.353266  984.122599,
8.734501  -5.429464  983.959570,
8.752621  -5.438195  984.047732,
8.746156  -5.518759  983.903784,
8.758554  -5.502895  983.982313,
8.737963  -5.618130  983.793371,
8.753090  -5.587720  983.871935,
8.657682  -4.957355  984.290280,
8.688567  -5.030086  984.308734,
8.712226  -5.111263  984.282285,
5.855392  -2.164614  977.012128,
5.832188  -2.160221  976.927246,
5.842493  -2.228794  976.945460,
5.841588  -2.311184  976.923179,
5.861470  -2.333824  976.994728,
5.869021  -2.411377  977.009488,
5.872534  -2.489340  976.986979,
5.881213  -2.549147  977.017008,
5.860342  -2.564187  976.943356,
5.885927  -2.715582  976.971410,
5.885188  -2.804882  976.949312,
5.883330  -2.887082  976.921521,
5.893486  -2.970984  976.926032,
5.907859  -3.038465  976.960135,
5.905458  -3.104141  976.925329,
5.926262  -3.114625  977.005544,
5.935625  -3.207301  977.010409,
5.906248  -3.187261  976.928904,
5.919984  -3.279877  976.936541,
5.927553  -3.372965  976.924278,
5.951807  -3.361422  976.999544,
5.965512  -3.608457  977.002929,
5.949195  -3.665313  976.944073,
5.958779  -3.830855  976.936327,
5.976862  -3.998120  976.929917,
5.985799  -4.084170  976.932946,
6.017778  -4.101857  977.002864,
5.994597  -4.173837  976.932149,
6.005273  -4.256347  976.929253,
6.021125  -4.227528  977.011246,
6.025987  -4.308750  977.000284,
6.039522  -4.376398  977.016924,
6.018298  -4.398048  976.925575,
6.046716  -4.671884  976.914726,
6.048456  -4.618821  976.939805,
6.074869  -4.806201  976.955835,
6.098083  -4.798791  977.032191,
6.060788  -4.881653  976.913305,
6.071442  -4.962196  976.926655,
6.105404  -4.958339  977.009304,
6.110640  -5.042750  977.010927,
6.097114  -5.122666  976.929376,
6.127984  -5.284622  976.967429,
6.130768  -5.376509  976.930092,
6.148850  -5.344909  977.014957,
6.159166  -5.431797  977.000674,
6.190146  -5.446310  977.089733,
6.192665  -5.537045  977.069264,
6.184440  -5.612650  977.017198,
6.214557  -5.781553  977.055254,
6.211895  -5.862513  977.012428,
6.215779  -5.940226  976.999525,
6.233379  -6.007939  977.025456,
6.254155  -5.996151  977.092956,
6.290488  -6.075100  977.171898,
6.283482  -6.246244  977.075538,
6.278445  -6.155030  977.098777,
6.305067  -6.147439  977.180861,
6.311781  -6.231131  977.158964,
6.350899  -6.244846  977.246928,
6.366958  -6.328947  977.262494,
6.387477  -6.306100  977.344296,
6.425006  -6.317327  977.415469,
6.457018  -6.416343  977.480168,
6.426518  -6.401949  977.408311,
6.474659  -6.478787  977.506905,
6.505280  -6.474455  977.568582,
6.542296  -6.564764  977.652946,
6.503234  -6.553792  977.562434,
6.565434  -6.548032  977.738464,
6.592524  -6.577622  977.786534,
6.607843  -6.653617  977.813054,
6.643222  -6.633774  977.897681,
6.668299  -6.639403  977.963575,
6.705278  -6.717887  978.046714,
6.675296  -6.712528  977.955063,
6.741211  -6.729653  978.125292,
6.766000  -6.720757  978.210696,
6.789894  -6.788306  978.234732,
6.816877  -6.807945  978.293993,
6.845151  -6.801394  978.367057,
6.871604  -6.797298  978.443373,
6.900742  -6.793886  978.522946,
6.932502  -6.810155  978.597041,
6.959270  -6.795453  978.681740,
6.998468  -6.796523  978.765293,
7.036163  -6.801773  978.850425,
7.063478  -6.803838  978.934647,
7.104413  -6.804267  979.020569,
7.134352  -6.790596  979.094754,
7.160113  -6.806194  979.160271,
7.195994  -6.801931  979.234581,
7.231873  -6.795982  979.321701,
7.271437  -6.796572  979.405961,
7.302197  -6.798917  979.486210,
7.331297  -6.807525  979.571131,
7.363460  -6.791632  979.656244,
7.408938  -6.808078  979.749333,
7.436606  -6.790059  979.823230,
7.467377  -6.800179  979.896076,
7.493504  -6.797506  979.974018,
7.523469  -6.797132  980.054370,
7.552357  -6.807313  980.128499,
7.597014  -6.811417  980.216034,
7.624417  -6.788278  980.305709,
7.666971  -6.807526  980.375877,
7.691540  -6.790497  980.459215,
7.723346  -6.804973  980.522780,
7.755475  -6.807624  980.602958,
7.784018  -6.805685  980.672571,
7.805797  -6.783725  980.762222,
7.846884  -6.800600  980.838529,
7.873010  -6.820499  980.903046,
7.893067  -6.800443  980.965901,
7.905619  -6.780064  981.034401,
7.934583  -6.804579  981.099651,
7.968679  -6.800326  981.174503,
7.990199  -6.809429  981.244395,
8.021523  -6.795048  981.323599,
8.051330  -6.815608  981.413730,
8.071061  -6.778705  981.487879,
8.098847  -6.798432  981.565778,
8.127650  -6.804128  981.652113,
8.159697  -6.817044  981.729627,
8.184990  -6.782199  981.807463,
8.216735  -6.799670  981.887539,
8.249801  -6.810142  981.965349,
8.289274  -6.801862  982.044357,
8.328324  -6.801231  982.125018,
8.368445  -6.799299  982.208733,
8.399703  -6.788100  982.290926,
8.431679  -6.799591  982.367820,
8.457543  -6.849870  982.376978,
8.488385  -6.807159  982.459240,
8.524141  -6.800667  982.546533,
8.525835  -6.717938  982.593738,
8.560779  -6.714105  982.684503,
8.553643  -6.783906  982.618103,
8.604853  -6.485869  982.933640,
8.581771  -6.575569  982.823046,
8.605590  -6.561076  982.891301,
8.579188  -6.642883  982.769165,
8.608343  -6.646460  982.839335,
8.627426  -6.320165  983.095689,
8.658596  -6.324513  983.169646,
8.644253  -6.400387  983.085633,
8.635290  -6.473604  983.012173,
8.666992  -6.151618  983.318203,
8.693520  -6.088369  983.423944,
8.689679  -6.209339  983.337607,
8.682205  -6.138494  983.366151,
8.663716  -6.259074  983.227092,
8.683246  -6.249888  983.285346,
5.821167  0.567447  978.054374,
5.826423  0.471332  977.963109,
5.830261  0.402221  977.975072,
5.817703  0.411150  977.911549,
5.806107  0.395753  977.851033,
5.812540  0.308429  977.808826,
5.808982  -0.159030  977.598463,
5.805416  -0.242986  977.549516,
5.804072  -0.322071  977.489661,
5.810036  -0.397934  977.490936,
5.826014  -0.559422  977.439580,
5.820040  -0.629275  977.408588,
5.826999  -0.703679  977.405588,
5.809102  0.797319  978.128994,
5.821067  0.801501  978.209374,
5.827042  0.720079  978.149725,
5.812004  -0.820012  977.315075,
5.804772  -0.886150  977.243261,
5.811645  -1.042762  977.210269,
5.805178  -1.133156  977.156640,
5.805930  -1.288786  977.098854,
5.797742  -1.363840  977.023166,
5.805542  -1.444457  977.045393,
5.806249  -1.535940  977.007694,
5.807909  -1.611355  977.006090,
5.822688  -1.668598  977.032144,
5.829845  -1.751173  977.005534,
5.836577  -1.833081  977.014328,
5.842131  0.955530  978.376854,
5.854308  0.977084  978.447121,
5.839050  1.046340  978.451738,
5.859315  1.038831  978.522766,
5.813910  0.951429  978.245370,
5.828973  0.933094  978.306662,
5.813680  -1.834476  976.937342,
5.826986  -1.900198  976.954843,
5.820779  -1.981396  976.939867,
5.825706  -2.068537  976.917071,
5.871807  1.058421  978.607325,
5.857951  1.130461  978.611797,
5.905254  1.107938  978.854957,
5.917496  1.130543  978.940982,
5.934344  1.117186  979.010212,
5.953199  1.104170  979.097178,
5.966906  1.133381  979.179800,
5.977296  1.117232  979.248903,
5.997965  1.105032  979.317973,
6.003492  1.125184  979.403832,
6.020413  1.114679  979.495068,
6.035021  1.035934  979.487273,
6.045293  1.060828  979.568679,
6.059211  1.101358  979.714835,
6.072452  1.118486  979.790464,
6.083958  1.135252  979.880396,
6.110686  1.053693  979.902776,
6.143191  1.116371  980.121569,
6.152551  1.124209  980.207131,
6.172482  1.100336  980.291284,
6.194047  1.023500  980.277617,
6.206862  1.051323  980.358579,
6.206723  1.096634  980.441657,
6.212164  1.114931  980.524995,
6.182184  1.137209  980.366710,
6.228913  1.115918  980.624239,
6.242568  1.132307  980.706817,
6.262104  1.108822  980.776184,
6.278250  1.110192  980.902345,
6.286854  1.123001  980.967549,
6.303765  1.122476  981.093881,
6.316340  1.119041  981.151307,
6.330031  1.132192  981.240127,
6.349586  1.065236  981.263429,
6.362029  1.097047  981.385818,
6.366525  1.117298  981.450044,
6.381232  1.141023  981.588213,
6.408457  1.110116  981.640864,
6.424500  1.052236  981.652121,
6.417721  1.123753  981.728495,
6.464059  1.098788  981.959800,
6.475246  1.112911  982.048037,
6.485213  1.129289  982.142601,
6.506966  1.048980  982.123618,
6.529610  1.026934  982.207707,
6.540256  1.053619  982.300236,
6.507781  1.113526  982.220721,
6.542439  1.118029  982.449469,
6.557820  1.108999  982.532179,
6.553755  1.134837  982.616033,
6.587690  1.054071  982.605255,
6.576451  1.112781  982.694409,
6.610050  1.095025  982.852324,
6.610356  1.128273  982.911339,
6.628639  1.122794  983.007450,
6.632170  1.126624  983.091162,
6.654115  1.104856  983.178391,
6.675643  1.026333  983.157087,
6.684162  1.032501  983.241561,
6.690557  1.067412  983.327100,
6.659092  1.120434  983.269676,
6.694592  1.097497  983.414899,
6.701603  1.125375  983.499467,
6.716143  1.123271  983.590764,
6.738379  1.052234  983.551143,
6.769323  1.035582  983.721640,
6.772108  1.067272  983.807135,
6.744379  1.121207  983.752309,
6.794184  1.112994  984.050852,
6.807318  1.131296  984.141708,
6.831878  1.046737  984.116335,
6.814981  1.115309  984.209356,
6.843005  1.101648  984.358460,
6.851038  1.118066  984.437287,
6.878361  1.038093  984.424059,
6.914220  0.949935  984.444889,
6.929073  0.941665  984.522551,
6.924854  0.979281  984.574187,
6.954800  0.888724  984.597243,
6.985355  0.803527  984.615285,
7.011188  0.720000  984.614105,
7.029989  0.693846  984.694561,
7.048271  0.641586  984.692337,
7.063586  0.587959  984.693758,
7.083582  0.525121  984.685794,
7.104894  0.466605  984.686939,
7.128642  0.403482  984.696626,
7.137808  0.401492  984.788293,
7.169010  0.323943  984.834397,
7.197138  0.245751  984.850678,
7.227755  0.180041  984.864469,
7.248602  0.102225  984.853510,
7.289385  0.007196  984.846833,
7.311194  -0.072920  984.850988,
7.329831  -0.138300  984.848208,
7.361575  -0.237877  984.840675,
7.393765  -0.321355  984.865540,
7.423083  -0.403735  984.863750,
7.445527  -0.483674  984.849814,
7.467509  -0.564976  984.854090,
7.497993  -0.636288  984.850057,
7.527417  -0.725683  984.838126,
7.551797  -0.782825  984.861969,
7.572159  -0.852966  984.845224,
7.601388  -0.947496  984.842611,
7.630947  -1.010073  984.857775,
7.643820  -1.080161  984.844655,
7.665279  -1.142547  984.834613,
7.684740  -1.201902  984.850943,
7.706961  -1.269066  984.857781,
7.736805  -1.349846  984.852797,
7.762099  -1.436361  984.830226,
7.788835  -1.513360  984.854390,
7.816334  -1.585183  984.860506,
7.841436  -1.675792  984.842566,
7.866899  -1.754740  984.840994,
7.891271  -1.822801  984.842401,
7.921675  -1.913728  984.837777,
7.949390  -1.994008  984.857822,
7.976397  -2.066284  984.872616,
8.003122  -2.163874  984.847934,
8.025426  -2.244971  984.837583,
8.049713  -2.309393  984.852455,
8.072938  -2.384099  984.855990,
8.101019  -2.462474  984.844337,
8.154130  -2.627437  984.837565,
8.181599  -2.703895  984.852596,
8.205106  -2.787836  984.835321,
8.235818  -2.880066  984.846411,
8.261365  -2.954836  984.851502,
8.287722  -3.039298  984.856708,
8.320809  -3.133226  984.861996,
8.340885  -3.216252  984.838018,
8.370202  -3.292599  984.856627,
8.390345  -3.372822  984.836583,
8.407893  -3.420258  984.859430,
8.427976  -3.488224  984.849510,
8.449817  -3.556358  984.843699,
8.451177  -3.518075  984.911907,
8.461671  -3.607926  984.847543,
8.478946  -3.663301  984.853550,
8.500355  -3.749506  984.845385,
8.519505  -3.898500  984.767552,
8.546087  -3.992040  984.761923,
8.523822  -3.835795  984.848290,
8.574946  -4.159734  984.683382,
8.573878  -4.075980  984.776768,
8.611491  -4.475418  984.519218,
8.606116  -4.403876  984.564245,
8.638504  -4.547066  984.542480,
8.631144  -4.638736  984.450620,
8.606170  -4.329514  984.608543,
8.599008  -4.225958  984.689863,
8.624235  -4.725343  984.376026,
8.639396  -4.802029  984.372768,
8.642727  -4.713936  984.441268,
8.663693  -4.877963  984.367506,
8.725163  -5.903391  983.629879,
8.696561  -6.012279  983.496050,
8.725691  -6.009395  983.578210,
8.715506  -6.091431  983.493827,
8.751282  -5.698593  983.788659,
8.747130  -5.763468  983.749543,
8.771960  -5.680562  983.846901,
8.745216  -5.827237  983.719015,
8.744147  -5.278667  984.210621,
8.745466  -5.197463  984.285489,
8.768131  -5.363690  984.212051,
8.770191  -5.639311  983.908791,
8.775398  -5.592015  983.966453,
8.689116  -4.961605  984.376694,
8.713014  -5.049247  984.381519,
8.738570  -5.131750  984.354233,
5.802618  -2.081650  976.830109,
5.809597  -2.160104  976.849146,
5.819062  -2.246277  976.858310,
5.824735  -2.320134  976.848484,
5.828348  -2.393450  976.839431,
5.851701  -2.396566  976.924890,
5.856367  -2.481400  976.925603,
5.839505  -2.466967  976.860171,
5.841887  -2.557916  976.855466,
5.844221  -2.650091  976.839776,
5.863748  -2.640764  976.915462,
5.867788  -2.733122  976.913485,
5.854977  -2.881607  976.834869,
5.891939  -3.040421  976.891428,
5.882134  -3.107187  976.856262,
5.885169  -3.240882  976.850117,
5.908864  -3.347506  976.871857,
5.915784  -3.426421  976.860617,
5.935210  -3.451125  976.941702,
5.941937  -3.536046  976.941403,
5.935058  -3.599039  976.909852,
5.914360  -3.614995  976.835279,
5.930163  -3.681146  976.868250,
5.928070  -3.762409  976.854198,
5.954684  -3.742914  976.934530,
5.933122  -3.851165  976.840621,
5.961148  -3.918363  976.906938,
5.975904  -4.243574  976.852024,
5.989088  -4.326231  976.862938,
6.012992  -4.323492  976.930633,
5.989042  -4.398823  976.828561,
6.002561  -4.475824  976.849857,
6.027069  -4.484628  976.930894,
6.037741  -4.560036  976.925337,
6.011697  -4.634998  976.843613,
6.057704  -4.728111  976.932245,
6.045156  -4.803853  976.890204,
6.047393  -4.962430  976.847719,
6.055082  -5.039733  976.846837,
6.087537  -5.040851  976.927619,
6.067936  -5.119269  976.853015,
6.077907  -5.194954  976.859013,
6.104634  -5.211274  976.935375,
6.114209  -5.297054  976.905777,
6.098801  -5.365963  976.842291,
6.132641  -5.454295  976.914612,
6.141908  -5.522048  976.927553,
6.168356  -5.521550  977.005828,
6.152959  -5.597588  976.933998,
6.163168  -5.666357  976.942955,
6.180103  -5.694683  976.998168,
6.188474  -5.767305  976.997874,
6.181097  -5.839412  976.927382,
6.207402  -6.012592  976.944737,
6.214112  -6.094312  976.933206,
6.239368  -6.083467  977.009213,
6.267922  -6.063955  977.090792,
6.254202  -6.156864  977.018341,
6.297033  -6.321276  977.088503,
6.331622  -6.318937  977.170882,
6.367990  -6.425525  977.251632,
6.391586  -6.379480  977.331300,
6.401931  -6.460721  977.331893,
6.438856  -6.489330  977.415373,
6.450336  -6.577637  977.404164,
6.469869  -6.549044  977.478273,
6.481652  -6.629425  977.485355,
6.512939  -6.634553  977.569264,
6.546647  -6.653501  977.639257,
6.568342  -6.636513  977.718496,
6.611054  -6.738157  977.796088,
6.645058  -6.721098  977.867777,
6.691933  -6.792176  977.979237,
6.721553  -6.796042  978.051764,
6.745772  -6.815343  978.106489,
6.766151  -6.803169  978.172510,
6.767949  -6.880801  978.132145,
6.797258  -6.878223  978.214943,
6.826550  -6.880533  978.275427,
6.851228  -6.882363  978.331575,
6.867961  -6.871775  978.392048,
6.896580  -6.882709  978.459075,
6.923459  -6.875727  978.534221,
6.958155  -6.878681  978.615870,
6.984555  -6.878760  978.692076,
7.017055  -6.877340  978.775849,
7.054277  -6.887413  978.864937,
7.088638  -6.880854  978.952704,
7.112312  -6.875440  979.015122,
7.141458  -6.866981  979.086517,
7.182980  -6.880181  979.162496,
7.219867  -6.886677  979.254091,
7.256341  -6.880080  979.340214,
7.284427  -6.866291  979.420376,
7.308944  -6.881124  979.482274,
7.333007  -6.895435  979.537484,
7.364616  -6.878817  979.599678,
7.390039  -6.866882  979.667451,
7.417133  -6.894668  979.724111,
7.447137  -6.877709  979.811275,
7.488913  -6.878663  979.913488,
7.514784  -6.865882  979.984109,
7.541296  -6.878677  980.052326,
7.565888  -6.884427  980.130097,
7.594619  -6.892359  980.198701,
7.634727  -6.872581  980.281342,
7.669971  -6.890569  980.352220,
7.701565  -6.870517  980.441012,
7.738470  -6.882740  980.527493,
7.775440  -6.883041  980.611697,
7.805425  -6.855790  980.700382,
7.806900  -6.918288  980.691272,
7.836534  -6.868558  980.769280,
7.867251  -6.884737  980.841535,
7.895325  -6.892900  980.931915,
7.924128  -6.859922  981.010379,
7.942968  -6.894231  981.065594,
7.970376  -6.880325  981.130807,
7.993993  -6.882160  981.194962,
8.013913  -6.865403  981.261691,
8.035166  -6.889977  981.302853,
8.045948  -6.869008  981.356766,
8.065310  -6.899133  981.404097,
8.084910  -6.869516  981.483339,
8.114641  -6.879976  981.573308,
8.145131  -6.889527  981.654455,
8.171015  -6.884318  981.727948,
8.202813  -6.869257  981.804884,
8.239356  -6.889557  981.899481,
8.275280  -6.883010  981.989850,
8.303616  -6.865371  982.063654,
8.334053  -6.891152  982.110058,
8.369023  -6.880078  982.167605,
8.392545  -6.865276  982.231611,
8.426546  -6.879076  982.299320,
8.458029  -6.907168  982.348223,
8.490257  -6.888672  982.431583,
8.525306  -6.880091  982.503282,
8.568907  -6.882117  982.597743,
8.582471  -6.812727  982.666415,
8.602453  -6.716265  982.778475,
8.609222  -6.798751  982.730533,
8.634343  -6.560621  982.957923,
8.659920  -6.543852  983.028770,
8.642449  -6.650014  982.922802,
8.630406  -6.718984  982.849198,
8.677329  -6.403095  983.167859,
8.665703  -6.477868  983.093006,
8.701677  -6.481576  983.160272,
8.703210  -6.168045  983.407946,
8.727908  -6.167263  983.471654,
8.728658  -6.240268  983.409610,
8.694558  -6.335572  983.252189,
8.713712  -6.300316  983.337744,
8.706567  -6.413282  983.235771,
5.807754  0.640179  978.021203,
5.815021  0.552307  977.972168,
5.792917  0.478555  977.809817,
5.800663  0.385403  977.782946,
5.782739  0.422242  977.723525,
5.782524  0.326389  977.715564,
5.799432  0.241044  977.725323,
5.805754  0.157236  977.725605,
5.791864  0.163363  977.651017,
5.798474  0.081225  977.649081,
5.805645  0.000397  977.648321,
5.780498  0.007619  977.563557,
5.794365  -0.077880  977.569079,
5.780128  -0.164076  977.498776,
5.789276  -0.248811  977.475363,
5.783427  -0.312103  977.396431,
5.792579  -0.398652  977.410021,
5.804614  -0.480865  977.417033,
5.793950  -0.486238  977.334097,
5.807565  -0.561759  977.370237,
5.808916  -0.662242  977.324652,
5.808229  0.882231  978.180987,
5.793119  0.795217  978.047553,
5.810405  0.716961  978.070974,
5.789859  0.718301  977.988785,
5.814294  -0.742293  977.325145,
5.791637  -0.719548  977.250664,
5.795202  -0.804008  977.241676,
5.788710  -0.867258  977.160017,
5.795320  -0.963750  977.171574,
5.795436  -1.053320  977.142025,
5.784585  -1.114516  977.075531,
5.796924  -1.202512  977.087501,
5.774827  -1.192438  977.000501,
5.779028  -1.279038  977.009123,
5.757659  -1.273545  976.927926,
5.776858  -1.360222  976.936834,
5.781346  -1.439428  976.920802,
5.794414  -1.443224  976.982593,
5.782207  -1.517903  976.914674,
5.805651  -1.686847  976.967388,
5.816319  1.002168  978.303968,
5.807471  1.059963  978.309526,
5.828716  1.040440  978.380629,
5.826315  1.122010  978.452297,
5.842871  1.122299  978.542872,
5.788425  1.033006  978.220878,
5.794874  0.959113  978.192854,
5.780647  0.959269  978.123363,
5.808222  -1.915403  976.895942,
5.804687  -1.996606  976.857622,
5.827122  1.191473  978.518931,
5.842650  1.202567  978.606569,
5.855350  1.215815  978.696230,
5.869745  1.135530  978.683667,
5.886296  1.120699  978.769851,
5.899901  1.187760  978.915820,
5.910979  1.211740  978.999157,
5.930409  1.184335  979.072670,
5.944508  1.201236  979.147512,
5.986736  1.179847  979.324798,
5.984026  1.218482  979.407032,
6.003527  1.187072  979.475936,
6.015368  1.210416  979.560599,
6.035487  1.138176  979.580191,
6.052063  1.121450  979.647296,
6.072817  1.214578  979.903741,
6.095194  1.192610  979.977140,
6.108237  1.110235  979.956910,
6.122143  1.124672  980.036003,
6.122010  1.180133  980.105620,
6.128806  1.197302  980.169463,
6.104026  1.210428  980.055899,
6.139846  1.212321  980.234324,
6.160125  1.176139  980.290754,
6.159599  1.209646  980.358241,
6.182965  1.198776  980.450856,
6.214629  1.161917  980.568897,
6.226230  1.198510  980.685693,
6.242403  1.188110  980.772947,
6.257600  1.178079  980.840709,
6.272075  1.114102  980.840831,
6.294590  1.130319  981.036676,
6.255410  1.201989  980.921081,
6.307962  1.205044  981.252681,
6.316762  1.206559  981.324495,
6.340940  1.123908  981.323128,
6.374878  1.118621  981.515738,
6.336879  1.182340  981.396247,
6.354802  1.200080  981.542841,
6.366839  1.211024  981.604167,
6.379988  1.189347  981.667269,
6.393036  1.207975  981.738358,
6.410170  1.194398  981.807556,
6.434884  1.122047  981.814337,
6.446529  1.113173  981.891489,
6.453497  1.159661  981.968974,
6.420028  1.197790  981.896856,
6.464091  1.177206  982.115368,
6.473970  1.204774  982.204280,
6.490001  1.203717  982.286652,
6.508859  1.128992  982.300698,
6.527938  1.125614  982.371692,
6.502359  1.193632  982.361555,
6.529193  1.180793  982.503700,
6.531702  1.198210  982.568695,
6.536139  1.211320  982.627839,
6.547072  1.195217  982.688090,
6.564894  1.201521  982.763987,
6.585750  1.121701  982.775798,
6.580182  1.195471  982.855551,
6.610197  1.203713  983.071127,
6.625711  1.176993  983.153517,
6.630440  1.188727  983.230296,
6.641570  1.204227  983.322278,
6.669697  1.136033  983.347230,
6.663858  1.194145  983.420808,
6.700778  1.199649  983.652019,
6.730535  1.117205  983.674983,
6.713506  1.199057  983.730872,
6.724417  1.202853  983.810705,
6.752424  1.136215  983.828722,
6.773100  1.107422  983.890090,
6.772650  1.143784  983.971323,
6.745581  1.196242  983.899271,
6.784627  1.190585  984.111909,
6.791423  1.206932  984.202179,
6.811974  1.173409  984.283792,
6.830052  1.103213  984.283280,
6.848460  1.157984  984.477380,
6.823797  1.195563  984.371311,
6.835319  1.200283  984.510796,
6.850151  1.205399  984.566733,
6.869688  1.126881  984.526985,
6.897228  1.041336  984.519319,
6.937185  0.974763  984.633932,
6.931334  1.016232  984.693546,
6.954343  0.938375  984.694590,
6.973675  0.869436  984.672650,
6.988971  0.821778  984.703449,
7.008284  0.759974  984.690266,
7.005408  0.804798  984.770140,
7.031220  0.725723  984.768376,
7.056534  0.642008  984.774084,
7.082926  0.549817  984.767994,
7.108010  0.469187  984.755023,
7.115966  0.487302  984.837858,
7.144907  0.411060  984.863664,
7.150181  0.425065  984.945249,
7.160674  0.365990  984.914123,
7.182116  0.310406  984.924208,
7.213238  0.243424  984.932748,
7.245112  0.159189  984.930747,
7.241190  0.183744  984.985459,
7.268766  0.073660  984.934912,
7.302630  -0.006899  984.941111,
7.324703  -0.088682  984.924477,
7.351075  -0.170488  984.920237,
7.380414  -0.247191  984.936148,
7.410085  -0.330635  984.946076,
7.437169  -0.409867  984.928316,
7.457505  -0.481175  984.927547,
7.480914  -0.564596  984.933165,
7.508141  -0.638598  984.925388,
7.542778  -0.718427  984.930816,
7.570049  -0.810422  984.933029,
7.592652  -0.891645  984.916751,
7.620579  -0.959226  984.940089,
7.644468  -1.041483  984.921515,
7.671164  -1.118842  984.921294,
7.695077  -1.199641  984.938295,
7.725034  -1.291949  984.909719,
7.730543  -1.278037  984.972723,
7.747838  -1.349709  984.934764,
7.767574  -1.432559  984.920513,
7.805036  -1.524223  984.941873,
7.837577  -1.610382  984.921746,
7.856352  -1.677658  984.940994,
7.876479  -1.758820  984.900967,
7.891749  -1.758580  984.965498,
7.906316  -1.839749  984.917723,
7.938163  -1.919854  984.933437,
7.969143  -2.011783  984.943834,
7.988310  -2.094000  984.928447,
8.017639  -2.149582  984.943855,
8.030816  -2.233174  984.912000,
8.052196  -2.243872  984.966202,
8.066349  -2.315322  984.927655,
8.097277  -2.406740  984.931374,
8.117997  -2.493630  984.904863,
8.129331  -2.483633  984.970768,
8.144313  -2.556764  984.935623,
8.175682  -2.638787  984.930768,
8.208305  -2.743254  984.924367,
8.221640  -2.816087  984.915906,
8.252504  -2.887309  984.925890,
8.283154  -2.969339  984.937027,
8.305623  -3.058306  984.916935,
8.334907  -3.122132  984.948805,
8.359967  -3.212505  984.919398,
8.381769  -3.279670  984.927551,
8.402274  -3.353333  984.923374,
8.434840  -3.434180  984.929441,
8.453283  -3.481087  984.961699,
8.476202  -3.598903  984.928895,
8.500276  -3.680834  984.926375,
8.522506  -3.766250  984.921840,
8.549440  -3.921667  984.847694,
8.573988  -4.001197  984.849303,
8.594674  -4.086151  984.836075,
8.547838  -3.848684  984.925126,
8.578778  -3.924705  984.928953,
8.596071  -4.162587  984.743087,
8.607814  -4.163241  984.806856,
8.611829  -4.120520  984.873749,
8.605362  -4.063849  984.886383,
8.623476  -4.403491  984.620331,
8.640611  -4.477620  984.604710,
8.651433  -4.632829  984.530312,
8.653587  -4.557910  984.600996,
8.675511  -4.622118  984.616551,
8.669196  -4.724279  984.517617,
8.629473  -4.316151  984.698178,
8.649369  -4.411032  984.684226,
8.623528  -4.234697  984.757614,
8.644833  -4.310799  984.787197,
8.662144  -4.800338  984.445711,
8.693196  -4.748108  984.571521,
8.689446  -4.881757  984.450864,
8.745410  -5.977481  983.646444,
8.761219  -5.909283  983.715260,
8.733699  -6.071477  983.561569,
8.740872  -6.134799  983.540202,
8.767340  -5.842170  983.782909,
8.778034  -5.765554  983.824895,
8.780128  -5.695142  983.901768,
8.792489  -5.762644  983.903511,
8.771072  -5.199732  984.368825,
8.768787  -5.283998  984.291179,
8.793605  -5.281795  984.370766,
8.801038  -5.369403  984.298240,
8.774743  -5.437786  984.129850,
8.791392  -5.448605  984.214385,
8.775622  -5.514877  984.050721,
8.795415  -5.521156  984.129869,
8.820510  -5.446695  984.289424,
8.794393  -5.586741  984.062036,
8.796161  -5.686237  983.961178,
8.715491  -4.958736  984.452093,
8.741149  -5.027014  984.464905,
8.757804  -5.113450  984.447362,
5.781040  -2.094591  976.748924,
5.808454  -2.414650  976.753519,
5.816980  -2.489689  976.778333,
5.816735  -2.569121  976.767550,
5.826152  -2.629070  976.790824,
5.824872  -2.726298  976.778702,
5.848403  -2.711538  976.857526,
5.853953  -2.798090  976.855335,
5.836390  -2.814863  976.773362,
5.837560  -2.885707  976.764299,
5.844734  -2.963073  976.768583,
5.875145  -2.953702  976.856877,
5.868724  -3.025175  976.827892,
5.881622  -3.179377  976.837558,
5.865223  -3.218010  976.766160,
5.893664  -3.299938  976.842786,
5.888156  -3.364949  976.808428,
5.888505  -3.446001  976.786161,
5.885826  -3.520477  976.750231,
5.908060  -3.518425  976.852926,
5.894411  -3.600792  976.766591,
5.905331  -3.692304  976.782488,
5.913047  -3.780478  976.772600,
5.908559  -3.853745  976.755285,
5.917749  -3.921641  976.763112,
5.941155  -3.930147  976.835964,
5.950497  -4.001766  976.847613,
5.964535  -4.076070  976.847443,
5.930934  -4.071538  976.761304,
5.969604  -4.159907  976.854031,
5.968685  -4.325726  976.767690,
5.975383  -4.490310  976.767229,
5.989593  -4.558705  976.791492,
6.016714  -4.548588  976.863039,
5.988799  -4.628790  976.762024,
5.995297  -4.708226  976.763836,
6.026055  -4.732216  976.843357,
6.022615  -4.817781  976.825231,
6.038381  -4.882937  976.840938,
6.010212  -4.881375  976.766000,
6.050612  -5.199277  976.773355,
6.069209  -5.264160  976.784783,
6.093701  -5.277139  976.850907,
6.071963  -5.340792  976.769821,
6.071589  -5.424975  976.764355,
6.098543  -5.442792  976.845715,
6.113130  -5.523952  976.844519,
6.132011  -5.681727  976.865775,
6.143221  -5.756613  976.862484,
6.161302  -5.752998  976.924910,
6.154611  -5.825538  976.849365,
6.163574  -5.904348  976.851348,
6.192252  -5.923942  976.927379,
6.174529  -5.995461  976.845455,
6.212183  -6.166042  976.890776,
6.233215  -6.161408  976.959152,
6.234648  -6.237677  976.938051,
6.256374  -6.223084  977.015055,
6.263882  -6.309958  976.998495,
6.307224  -6.403324  977.093337,
6.342676  -6.403598  977.171518,
6.377380  -6.504759  977.247373,
6.395116  -6.579196  977.259286,
6.416423  -6.540032  977.333696,
6.452056  -6.657493  977.398763,
6.471926  -6.717440  977.427595,
6.504472  -6.716648  977.507321,
6.535696  -6.717872  977.577865,
6.565808  -6.725123  977.661850,
6.586646  -6.707877  977.739902,
6.632272  -6.810949  977.811063,
6.595964  -6.795712  977.719853,
6.667107  -6.797318  977.899647,
6.690260  -6.876678  977.928796,
6.710674  -6.866169  977.994376,
6.654433  -6.881718  977.862679,
6.740056  -6.892267  978.050950,
6.767150  -6.959917  978.089734,
6.788099  -6.946187  978.151543,
6.810320  -6.977208  978.201642,
6.840420  -6.957351  978.275065,
6.878246  -6.958915  978.368095,
6.906240  -6.960342  978.434880,
6.924238  -6.958137  978.492794,
6.953430  -6.945879  978.555176,
6.977064  -6.968564  978.621823,
7.010315  -6.960255  978.715394,
7.035077  -6.947056  978.784973,
7.058365  -6.968737  978.841936,
7.092043  -6.963643  978.926193,
7.121963  -6.940710  979.007538,
7.151681  -6.945820  979.090321,
7.170398  -7.002079  979.087663,
7.197748  -6.963543  979.160320,
7.228355  -6.971559  979.226727,
7.252604  -6.958960  979.283920,
7.272509  -6.958774  979.340387,
7.296710  -6.952386  979.402644,
7.324462  -6.965797  979.475036,
7.355100  -6.966004  979.557648,
7.394380  -6.954409  979.641738,
7.434924  -6.968984  979.731685,
7.460714  -6.958973  979.806999,
7.482011  -6.959630  979.874243,
7.522113  -6.950320  979.958248,
7.556911  -6.960203  980.048786,
7.589673  -6.969238  980.131676,
7.623356  -6.948921  980.221157,
7.656123  -6.972203  980.289110,
7.690833  -6.944589  980.380955,
7.722383  -6.957768  980.453949,
7.759193  -6.969771  980.537031,
7.788371  -6.958174  980.618603,
7.814653  -6.979709  980.672566,
7.844849  -6.953209  980.765280,
7.878730  -6.962256  980.843727,
7.910425  -6.976182  980.916374,
7.935443  -6.954698  980.995294,
7.966530  -6.963700  981.078091,
7.998757  -6.961103  981.154382,
8.018928  -6.957370  981.238351,
8.056825  -6.959943  981.328438,
8.080147  -6.969583  981.418338,
8.102094  -6.944800  981.504568,
8.130865  -6.968546  981.578417,
8.152982  -6.963153  981.652249,
8.183408  -6.955778  981.726565,
8.218351  -6.951776  981.812089,
8.245203  -6.971275  981.884614,
8.287134  -6.972537  981.960573,
8.314811  -6.945940  982.044704,
8.361364  -6.962415  982.119084,
8.401788  -6.954446  982.206440,
8.445848  -6.979639  982.291877,
8.484905  -6.958108  982.375155,
8.521596  -6.962865  982.444193,
8.554315  -6.958003  982.520856,
8.586799  -6.968972  982.586482,
8.612640  -6.959214  982.644171,
8.632341  -6.784295  982.793090,
8.658804  -6.798517  982.849194,
8.609883  -6.879152  982.686485,
8.647418  -6.872768  982.776159,
8.641692  -6.945043  982.709921,
8.679581  -6.630329  983.006541,
8.665311  -6.736129  982.903195,
8.688678  -6.718824  982.967898,
8.726136  -6.481634  983.249157,
8.685822  -6.558183  983.091283,
8.722030  -6.560541  983.164629,
8.709075  -6.635825  983.093475,
8.754351  -6.249570  983.483915,
8.765476  -6.192718  983.560385,
8.761280  -6.132309  983.602030,
8.742546  -6.319908  983.407796,
8.731633  -6.390293  983.322031,
8.768581  -6.400259  983.406539,
5.786813  0.627378  977.869377,
5.798470  0.636326  977.946277,
5.800141  0.556294  977.882748,
5.808982  0.483736  977.893463,
5.762244  0.564059  977.728927,
5.777839  0.568243  977.801165,
5.770293  0.501959  977.732331,
5.763272  0.469323  977.667996,
5.763595  0.388255  977.643629,
5.769149  0.308464  977.632188,
5.781504  0.239247  977.647720,
5.763187  0.240097  977.567587,
5.770647  0.161487  977.566796,
5.775700  0.092367  977.582222,
5.765333  0.076575  977.495420,
5.766720  0.000069  977.487896,
5.774750  -0.073868  977.485671,
5.753225  -0.075269  977.416321,
5.766061  -0.141052  977.414596,
5.771698  -0.218072  977.408643,
5.762011  -0.258382  977.331386,
5.758189  -0.336317  977.317437,
5.776407  -0.400946  977.324156,
5.753706  -0.393810  977.237521,
5.765281  -0.475559  977.248383,
5.778756  -0.549115  977.258361,
5.792711  -0.578256  977.307619,
5.780471  -0.635108  977.240828,
5.781871  0.877742  978.043937,
5.795769  0.869157  978.113293,
5.763336  0.880386  977.963497,
5.776843  0.798458  977.970419,
5.763875  0.800159  977.884969,
5.772240  0.714649  977.899678,
5.765853  -0.634903  977.173882,
5.767974  -0.697747  977.168799,
5.781493  -0.777824  977.161602,
5.761029  -0.803585  977.080057,
5.768330  -0.874415  977.093168,
5.773664  -0.940518  977.091193,
5.771659  -1.019270  977.084236,
5.760809  -1.058567  977.014380,
5.768915  -1.122609  977.006750,
5.751281  -1.123352  976.929482,
5.757769  -1.198313  976.928819,
5.736825  -1.201625  976.857942,
5.741149  -1.274693  976.855694,
5.746246  -1.341340  976.855889,
5.757264  -1.425289  976.853373,
5.761552  -1.503551  976.833937,
5.763210  -1.589894  976.845262,
5.788191  -1.604311  976.930578,
5.789027  -1.696238  976.906348,
5.805618  -1.763564  976.917653,
5.782469  -1.754130  976.832148,
5.807183  1.107895  978.367337,
5.791938  1.126031  978.287686,
5.762140  1.129304  978.115126,
5.781822  1.120701  978.209203,
5.776589  1.052991  978.143436,
5.764295  1.032338  978.056881,
5.764846  0.947573  978.035243,
5.789095  -1.842403  976.852634,
5.791777  -1.921695  976.841764,
5.805604  1.219917  978.447880,
5.826250  1.279181  978.604716,
5.835641  1.281973  978.672682,
5.850565  1.290598  978.761338,
5.869108  1.199745  978.766607,
5.885089  1.191742  978.845549,
5.886346  1.266143  978.917380,
5.865605  1.265360  978.834275,
5.893539  1.289178  979.000570,
5.916130  1.276745  979.086423,
5.934129  1.281886  979.185686,
5.952630  1.292765  979.263738,
5.965195  1.206913  979.242313,
5.966141  1.252144  979.330090,
5.969888  1.299137  979.413153,
5.988975  1.274740  979.496540,
6.001258  1.293091  979.581057,
6.012793  1.279725  979.651006,
6.032522  1.201293  979.649152,
6.048451  1.179650  979.727487,
6.056518  1.217194  979.815982,
6.031012  1.259349  979.733111,
6.067748  1.279997  979.969083,
6.085703  1.274566  980.048118,
6.099788  1.277355  980.134055,
6.137837  1.270370  980.299051,
6.153298  1.278269  980.383969,
6.151340  1.295669  980.459513,
6.170841  1.282341  980.528612,
6.196998  1.209833  980.536828,
6.212742  1.211979  980.619351,
6.207833  1.280989  980.694180,
6.222882  1.253019  980.754763,
6.228995  1.256063  980.846504,
6.238488  1.282882  980.927985,
6.244989  1.305848  981.008087,
6.265583  1.214200  981.008491,
6.285331  1.200917  981.101781,
6.298321  1.205996  981.187504,
6.261672  1.287308  981.085699,
6.290607  1.278531  981.259603,
6.314656  1.265718  981.416955,
6.327589  1.279488  981.507170,
6.343490  1.197936  981.471763,
6.336381  1.286745  981.584103,
6.387029  1.259978  981.790406,
6.397868  1.273088  981.870207,
6.408566  1.291702  981.960223,
6.426645  1.224781  981.982651,
6.452277  1.198802  982.048773,
6.450777  1.241139  982.130429,
6.421912  1.286746  982.057070,
6.451330  1.289006  982.212507,
6.461135  1.277721  982.290377,
6.479864  1.264697  982.373331,
6.484471  1.283309  982.460155,
6.512008  1.209703  982.436503,
6.495552  1.271653  982.532545,
6.524606  1.270655  982.670267,
6.526456  1.277672  982.724017,
6.536957  1.277439  982.778766,
6.545277  1.273340  982.839612,
6.563310  1.281065  982.921708,
6.594242  1.191154  982.934547,
6.596987  1.210322  982.993703,
6.581445  1.268292  983.016130,
6.608040  1.240862  983.162939,
6.606598  1.270170  983.257989,
6.624677  1.266783  983.326686,
6.638272  1.269780  983.395358,
6.643379  1.281832  983.477755,
6.666068  1.210113  983.499727,
6.687211  1.197210  983.573393,
6.698470  1.280393  983.805847,
6.719562  1.264963  983.877644,
6.723576  1.283309  983.965003,
6.751794  1.210068  983.967166,
6.765316  1.206790  984.038533,
6.759350  1.266014  984.119881,
6.744397  1.277741  984.044055,
6.762941  1.294480  984.202118,
6.789694  1.264481  984.297286,
6.793488  1.283184  984.385699,
6.803579  1.284448  984.453965,
6.821926  1.217261  984.443469,
6.860989  1.212782  984.633272,
6.819095  1.283737  984.525122,
6.883671  1.126772  984.606376,
6.913503  1.045260  984.613225,
6.928824  1.060434  984.772087,
6.904428  1.103335  984.690550,
6.952527  0.974444  984.763402,
6.975493  0.887892  984.769825,
7.009381  0.843565  984.848099,
7.025535  0.776721  984.838339,
7.047166  0.712172  984.855986,
7.065091  0.639146  984.860392,
7.089869  0.573628  984.846883,
7.112878  0.534108  984.928286,
7.132153  0.470518  984.915633,
7.172494  0.392369  985.002708,
7.200275  0.313519  985.003922,
7.231055  0.240574  985.008490,
7.258980  0.150326  985.020482,
7.282755  0.083533  985.011611,
7.305219  0.021362  985.005904,
7.334172  -0.058467  985.004744,
7.361176  -0.158679  985.007371,
7.390317  -0.235043  985.010021,
7.406123  -0.298261  985.010315,
7.440645  -0.384935  985.007393,
7.461482  -0.472525  985.005190,
7.497759  -0.563229  985.022471,
7.517008  -0.635483  984.990733,
7.542123  -0.702085  985.013239,
7.571053  -0.773554  985.000281,
7.595295  -0.868763  984.998987,
7.622768  -0.943246  985.019401,
7.655217  -1.021992  985.001052,
7.680570  -1.119089  985.009229,
7.705488  -1.197582  985.017042,
7.730691  -1.272084  985.029838,
7.760576  -1.364964  985.010920,
7.787234  -1.450155  984.989693,
7.813011  -1.512644  985.016749,
7.837689  -1.590942  985.002725,
7.867288  -1.674494  985.018519,
7.892029  -1.743859  985.031790,
7.923993  -1.838501  985.006187,
7.952029  -1.924477  985.019201,
7.971313  -2.005786  985.011378,
7.998116  -2.083704  985.009824,
8.033001  -2.182186  985.007747,
8.061534  -2.261709  985.021455,
8.087781  -2.337804  984.995238,
8.109318  -2.395221  985.011680,
8.140186  -2.469377  985.031513,
8.160718  -2.564568  985.016769,
8.195900  -2.648161  985.018475,
8.206495  -2.710585  984.994314,
8.237342  -2.804448  985.010204,
8.269313  -2.894132  985.000716,
8.297711  -2.962727  985.028982,
8.315952  -3.039728  984.989528,
8.341940  -3.104602  985.013556,
8.365630  -3.184629  985.008466,
8.391793  -3.272203  985.005183,
8.422107  -3.361313  985.006242,
8.453028  -3.432072  985.013575,
8.471008  -3.527693  985.002788,
8.493800  -3.606467  985.011491,
8.522635  -3.709907  984.999795,
8.525041  -3.664527  985.060795,
8.546357  -3.776282  984.993761,
8.567549  -3.844341  985.009268,
8.612713  -4.018520  984.939384,
8.597709  -3.966267  984.972462,
8.595004  -3.910124  985.019067,
8.627937  -4.173096  984.859310,
8.641258  -4.242690  984.849003,
8.632732  -4.099834  984.946520,
8.645239  -4.175612  984.922315,
8.659305  -4.501954  984.676071,
8.686036  -4.680836  984.603150,
8.682270  -4.574936  984.666543,
8.686544  -4.556659  984.716227,
8.663527  -4.384334  984.769321,
8.666267  -4.325970  984.862229,
8.687443  -4.809910  984.521075,
8.706795  -4.734198  984.621139,
8.717207  -4.803480  984.607022,
8.710953  -4.882180  984.531249,
8.739440  -4.957202  984.534512,
8.767968  -6.067404  983.653129,
8.781025  -5.997513  983.725786,
8.793179  -5.921273  983.800478,
8.810869  -6.000242  983.804824,
8.805377  -6.087981  983.736060,
8.800170  -5.846376  983.876496,
8.819254  -5.753227  983.989406,
8.817689  -5.818739  983.954522,
8.821699  -5.932109  983.885331,
8.793256  -5.196703  984.451572,
8.815682  -5.279852  984.453131,
8.816280  -5.354205  984.383610,
8.847483  -5.352558  984.465272,
8.814397  -5.531725  984.192846,
8.826819  -5.508973  984.263739,
8.817235  -5.611978  984.126100,
8.826691  -5.586564  984.194930,
8.844488  -5.448642  984.371270,
8.842560  -5.405246  984.414501,
8.856811  -5.557790  984.306440,
8.843241  -5.499504  984.320130,
8.807703  -5.667676  984.035862,
8.831660  -5.690653  984.103929,
8.826274  -5.747537  984.058153,
8.769700  -5.039341  984.532729,
8.787491  -5.121871  984.530302,
8.821180  -5.200845  984.532189,
5.777198  -1.930468  976.774357,
5.787872  -2.019580  976.764529,
5.767976  -1.988160  976.704843,
5.759734  -2.069405  976.685591,
5.763417  -2.155360  976.688174,
5.785635  -2.160078  976.770506,
5.799753  -2.240425  976.775056,
5.804193  -2.327502  976.771822,
5.777038  -2.388985  976.681599,
5.809055  -2.646860  976.727903,
5.813920  -2.790625  976.708572,
5.815875  -2.879031  976.690103,
5.823867  -2.956227  976.691155,
5.830125  -3.033430  976.680566,
5.846922  -3.061679  976.765838,
5.860105  -3.140482  976.768876,
5.838146  -3.120452  976.691734,
5.846078  -3.190148  976.701508,
5.839583  -3.273647  976.679716,
5.873062  -3.293955  976.766123,
5.874742  -3.378158  976.748507,
5.859748  -3.528480  976.677575,
5.885820  -3.819791  976.686850,
5.892115  -3.915793  976.679427,
5.906643  -4.004695  976.696624,
5.929257  -3.990971  976.777758,
5.915024  -4.094450  976.677339,
5.927486  -4.169003  976.701724,
5.943905  -4.144267  976.781943,
5.949312  -4.223544  976.770370,
5.937166  -4.334499  976.678554,
5.971184  -4.412047  976.749728,
5.970364  -4.654951  976.695307,
5.984266  -4.785563  976.709277,
6.007503  -4.799038  976.765778,
5.983601  -4.880984  976.686635,
6.000477  -4.959644  976.711547,
6.025524  -4.947313  976.783750,
6.030893  -5.031559  976.758624,
6.039124  -5.117175  976.769235,
6.011970  -5.115600  976.691243,
6.041519  -5.279900  976.715673,
6.042182  -5.371771  976.680429,
6.062699  -5.509296  976.711274,
6.081799  -5.518577  976.773095,
6.089311  -5.601813  976.768773,
6.122119  -5.602691  976.849897,
6.125579  -5.754104  976.810587,
6.132162  -5.882368  976.767561,
6.141840  -6.018646  976.761349,
6.162901  -6.087655  976.779839,
6.188890  -6.077941  976.861438,
6.187779  -6.161921  976.821358,
6.211818  -6.252658  976.847271,
6.216691  -6.340339  976.846022,
6.236414  -6.311051  976.915095,
6.247034  -6.390701  976.923123,
6.276197  -6.393202  977.010017,
6.295393  -6.479659  977.013329,
6.328601  -6.489772  977.095756,
6.352514  -6.477004  977.184298,
6.368105  -6.570657  977.167882,
6.372654  -6.649636  977.167219,
6.398359  -6.648667  977.245595,
6.425897  -6.623389  977.327770,
6.437334  -6.722349  977.335281,
6.468522  -6.781270  977.390837,
6.500311  -6.797944  977.463965,
6.530967  -6.798072  977.524652,
6.550643  -6.785290  977.590725,
6.570954  -6.812349  977.639838,
6.584507  -6.880640  977.650052,
6.611362  -6.874205  977.730209,
6.636541  -6.893169  977.793577,
6.658516  -6.971026  977.807405,
6.679041  -6.957862  977.890063,
6.717882  -6.948773  977.967196,
6.742446  -6.974813  978.025851,
6.797534  -7.031888  978.132056,
6.770249  -7.039964  978.047782,
6.833106  -7.051332  978.215708,
6.864323  -7.022797  978.298999,
6.891969  -7.048588  978.356808,
6.919692  -7.039282  978.433122,
6.949980  -7.033267  978.525465,
6.979417  -7.045926  978.596963,
7.012769  -7.034516  978.675134,
7.044467  -7.035212  978.764965,
7.077754  -7.019904  978.858803,
7.081563  -7.084898  978.844227,
7.107714  -7.040471  978.918978,
7.139004  -7.027374  979.004947,
7.184867  -7.056334  979.093172,
7.214554  -7.042746  979.180923,
7.252133  -7.043692  979.252668,
7.286284  -7.030546  979.327553,
7.314535  -7.035436  979.408022,
7.346764  -7.045613  979.487165,
7.377219  -7.042804  979.570406,
7.410223  -7.035720  979.650815,
7.441798  -7.050875  979.720358,
7.468903  -7.039008  979.800697,
7.504282  -7.035816  979.886644,
7.544691  -7.034557  979.969563,
7.575128  -7.039610  980.043949,
7.595217  -7.054444  980.113199,
7.628164  -7.031534  980.193734,
7.657816  -7.055754  980.249933,
7.687097  -7.054408  980.309796,
7.700808  -7.020306  980.377960,
7.735751  -7.047408  980.453208,
7.780306  -7.054404  980.537056,
7.807724  -7.034335  980.611847,
7.834928  -7.032011  980.697897,
7.864037  -7.038725  980.767477,
7.898452  -7.043247  980.847751,
7.939425  -7.049104  980.929997,
7.967432  -7.034049  981.011916,
7.996068  -7.036836  981.092413,
8.015129  -7.046638  981.172711,
8.044381  -7.033730  981.258611,
8.074054  -7.044514  981.340587,
8.093183  -7.038439  981.408125,
8.115483  -7.031094  981.481977,
8.132589  -7.111220  981.483205,
8.135805  -7.050659  981.555626,
8.164111  -7.043427  981.643932,
8.190225  -7.036056  981.713004,
8.205598  -7.107022  981.716079,
8.212706  -7.034540  981.769033,
8.235756  -7.028452  981.828875,
8.265472  -7.044588  981.888478,
8.296887  -7.052924  981.955331,
8.329057  -7.037541  982.043187,
8.382108  -7.037111  982.134052,
8.424626  -7.032901  982.211789,
8.462546  -7.049265  982.280265,
8.495494  -7.032675  982.363452,
8.547526  -7.045978  982.455060,
8.579288  -7.027699  982.534525,
8.615714  -7.040649  982.605296,
8.655101  -7.035332  982.689427,
8.679969  -6.858657  982.865148,
8.690796  -6.919658  982.848171,
8.672827  -6.968476  982.767346,
8.705048  -6.704726  983.033331,
8.743520  -6.723093  983.096978,
8.694229  -6.801043  982.927718,
8.726381  -6.797293  983.007148,
8.717038  -6.883193  982.936872,
8.751376  -6.560269  983.239640,
8.761611  -6.482123  983.329285,
8.778091  -6.575059  983.298476,
8.746430  -6.638010  983.166122,
8.783643  -6.257988  983.573536,
8.794646  -6.171354  983.655191,
8.817068  -6.251582  983.652743,
8.774991  -6.323941  983.490580,
8.809091  -6.348083  983.564338,
8.796388  -6.403566  983.485759,
5.758650  0.723311  977.810619,
5.770970  0.651887  977.820393,
5.743878  0.651526  977.674653,
5.754586  0.635281  977.742326,
5.747646  0.561579  977.657111,
5.727133  0.555378  977.573761,
5.749247  0.480816  977.600473,
5.741017  0.410590  977.564091,
5.750485  0.330422  977.558260,
5.730652  0.311204  977.480927,
5.747704  0.252882  977.503600,
5.750780  0.165663  977.479614,
5.740497  0.081070  977.412380,
5.749971  -0.002999  977.417184,
5.739712  -0.077356  977.345018,
5.742464  -0.165826  977.320282,
5.737053  -0.240452  977.247820,
5.741083  -0.311370  977.258263,
5.745779  -0.480818  977.172702,
5.763267  -0.562485  977.184457,
5.754815  0.968737  977.962719,
5.743200  0.962082  977.886425,
5.746063  0.887344  977.883388,
5.738445  0.883530  977.810317,
5.746334  0.806549  977.798716,
5.744376  -0.547276  977.109414,
5.748744  -0.628423  977.097968,
5.754280  -0.716100  977.085884,
5.738569  -0.815370  976.999213,
5.749697  -0.883447  977.027087,
5.748773  -0.963796  977.006379,
5.738052  -1.032251  976.952313,
5.733599  -1.053641  976.896828,
5.727993  -1.120485  976.835150,
5.730722  -1.357651  976.771765,
5.728234  -1.277460  976.789596,
5.735962  -1.447204  976.763381,
5.742217  -1.535732  976.766362,
5.752790  -1.602974  976.765589,
5.759988  -1.676177  976.775533,
5.774870  -1.664945  976.852575,
5.764188  -1.766994  976.758523,
5.769014  -1.845575  976.768835,
5.765512  1.188307  978.197374,
5.778030  1.206065  978.283988,
5.803419  1.183101  978.367453,
5.787009  1.270800  978.375754,
5.738481  1.206188  978.054740,
5.753252  1.211358  978.139814,
5.752056  1.119644  978.029379,
5.733955  1.103684  977.952311,
5.748789  1.045820  977.981512,
5.808668  1.283299  978.533015,
5.783906  1.354241  978.460293,
5.795427  1.283768  978.453287,
5.810862  1.352429  978.619219,
5.831874  1.360357  978.707695,
5.836098  1.371350  978.783933,
5.859907  1.348020  978.859791,
5.875528  1.349079  978.940628,
5.884276  1.367764  979.021213,
5.900735  1.361014  979.085907,
5.913898  1.358728  979.153594,
5.928071  1.366287  979.243808,
5.946979  1.352871  979.336940,
5.986896  1.362034  979.565330,
5.998242  1.360996  979.652327,
6.009653  1.357539  979.734702,
6.014360  1.380824  979.821509,
6.035245  1.297350  979.806661,
6.043835  1.283065  979.889251,
6.040426  1.363536  979.960948,
6.035994  1.352422  979.880015,
6.063501  1.344530  980.028845,
6.076740  1.349938  980.108156,
6.088670  1.366736  980.201210,
6.110574  1.285491  980.219343,
6.121884  1.338911  980.348923,
6.126479  1.361085  980.411187,
6.133248  1.378067  980.474374,
6.151423  1.360037  980.532993,
6.163814  1.359714  980.610071,
6.191936  1.283472  980.610452,
6.214713  1.307755  980.783346,
6.181245  1.366632  980.687132,
6.231257  1.368027  981.006156,
6.241265  1.365931  981.071605,
6.249158  1.371467  981.156808,
6.270475  1.280356  981.173540,
6.292228  1.296066  981.345260,
6.262021  1.363225  981.245204,
6.300361  1.342131  981.479077,
6.309019  1.364149  981.559020,
6.337293  1.352502  981.657526,
6.358237  1.269302  981.648512,
6.365631  1.284880  981.719487,
6.370103  1.321161  981.808998,
6.341686  1.364628  981.745527,
6.375146  1.358051  981.896798,
6.387187  1.359587  981.969460,
6.395642  1.365942  982.039612,
6.410396  1.364944  982.125798,
6.431765  1.303764  982.144065,
6.448164  1.350773  982.363199,
6.463603  1.334664  982.431188,
6.472321  1.351920  982.508271,
6.475089  1.356918  982.589424,
6.506899  1.287509  982.608849,
6.489743  1.363789  982.687459,
6.527531  1.362093  982.857496,
6.555892  1.345050  983.011360,
6.557288  1.373689  983.092493,
6.582641  1.290347  983.090516,
6.587003  1.312232  983.171400,
6.607527  1.320675  983.330969,
6.587166  1.358045  983.259406,
6.626667  1.347488  983.490871,
6.636745  1.353076  983.568699,
6.660687  1.272794  983.556221,
6.675626  1.286391  983.635740,
6.685840  1.282685  983.724223,
6.696739  1.343347  983.885630,
6.661143  1.358797  983.709439,
6.723003  1.343294  984.047674,
6.730309  1.359197  984.128960,
6.765215  1.327671  984.269691,
6.737861  1.377232  984.212475,
6.793711  1.367319  984.536421,
6.804988  1.341339  984.596082,
6.826839  1.282254  984.613090,
6.846395  1.280282  984.692511,
6.881146  1.183359  984.697404,
6.888840  1.209167  984.785604,
6.906551  1.136085  984.767425,
6.929837  1.094194  984.846808,
6.948383  1.020256  984.846148,
6.971710  0.949557  984.831936,
6.990978  0.903311  984.860627,
7.006373  0.889925  984.932605,
7.028379  0.803169  984.924975,
7.052183  0.738518  984.944838,
7.072696  0.670519  984.928836,
7.090425  0.602379  984.929330,
7.088218  0.638538  984.998194,
7.111018  0.570869  985.010870,
7.139796  0.486963  985.008614,
7.150596  0.491100  985.087598,
7.167711  0.435306  985.083109,
7.192736  0.368828  985.086095,
7.209533  0.298513  985.075726,
7.242740  0.240712  985.087767,
7.271247  0.169775  985.100700,
7.297654  0.085647  985.090444,
7.318758  -0.010209  985.063819,
7.325476  -0.002799  985.131439,
7.354902  -0.085096  985.083292,
7.378081  -0.159300  985.105225,
7.402046  -0.248510  985.082655,
7.430558  -0.329686  985.079343,
7.453842  -0.414226  985.098231,
7.484534  -0.502562  985.087779,
7.512132  -0.565442  985.087791,
7.540447  -0.638992  985.084851,
7.563609  -0.726057  985.067702,
7.569128  -0.716103  985.126450,
7.581173  -0.802943  985.080829,
7.606280  -0.873824  985.090397,
7.636251  -0.958739  985.089490,
7.649081  -0.960694  985.166528,
7.672559  -1.038420  985.086788,
7.703587  -1.127117  985.099287,
7.729177  -1.222883  985.093380,
7.729425  -1.199760  985.170228,
7.748218  -1.299543  985.078508,
7.776184  -1.364816  985.099987,
7.793683  -1.434047  985.063010,
7.805641  -1.439494  985.128000,
7.825089  -1.524217  985.084404,
7.855814  -1.601722  985.096280,
7.886407  -1.687363  985.093240,
7.913863  -1.766463  985.088656,
7.938550  -1.849988  985.098166,
7.970925  -1.931356  985.109032,
7.986654  -2.003438  985.077811,
8.014398  -2.072962  985.109446,
8.031516  -2.140668  985.083963,
8.060764  -2.218927  985.095277,
8.091351  -2.307252  985.082910,
8.121546  -2.395583  985.081721,
8.131772  -2.405739  985.124251,
8.155082  -2.475210  985.094813,
8.178462  -2.546316  985.102654,
8.200614  -2.632411  985.109055,
8.222525  -2.722538  985.069422,
8.259041  -2.793675  985.103052,
8.287607  -2.882286  985.083053,
8.322233  -2.972972  985.105861,
8.336967  -3.042185  985.075853,
8.361125  -3.135774  985.066407,
8.365898  -3.106950  985.118883,
8.388579  -3.207448  985.094548,
8.421962  -3.298689  985.089214,
8.449499  -3.384407  985.088530,
8.464535  -3.455914  985.074229,
8.489139  -3.522616  985.087651,
8.511503  -3.593278  985.097403,
8.535210  -3.662346  985.111947,
8.560136  -3.747777  985.080271,
8.585512  -3.836391  985.084644,
8.624355  -3.985160  985.018457,
8.641859  -4.064559  985.013521,
8.612073  -3.924556  985.089230,
8.636195  -4.001950  985.090954,
8.662727  -4.242421  984.932604,
8.659376  -4.163875  985.013080,
8.680358  -4.492286  984.763389,
8.682299  -4.447787  984.807467,
8.703461  -4.631557  984.690098,
8.725561  -4.714371  984.686946,
8.705373  -4.574206  984.766585,
8.730466  -4.644116  984.768749,
8.689910  -4.416109  984.856312,
8.692447  -4.322388  984.954335,
8.740849  -4.879069  984.610729,
8.743324  -4.799436  984.690788,
8.771838  -4.879623  984.685848,
8.765760  -4.959889  984.612858,
8.823800  -6.167914  983.734322,
8.830049  -6.068527  983.818238,
8.836973  -6.006155  983.881433,
8.857313  -6.027456  983.929438,
8.848518  -5.831161  984.047276,
8.853033  -5.958554  983.965681,
8.835347  -5.890484  983.971677,
8.848781  -5.286215  984.532103,
8.844256  -5.634647  984.210319,
8.839010  -5.574482  984.250052,
8.852116  -5.691989  984.166885,
8.864396  -5.524836  984.366365,
8.871829  -5.442606  984.463794,
8.875910  -5.519774  984.427634,
8.860140  -5.620960  984.278739,
8.878667  -5.604215  984.367672,
8.794909  -5.040685  984.612087,
8.813340  -5.127280  984.607057,
8.847747  -5.216434  984.619110,
5.741981  -1.836102  976.685568,
5.751452  -1.914971  976.691676,
5.740230  -2.074043  976.613680,
5.745395  -2.143179  976.609031,
5.749114  -2.231545  976.616092,
5.772461  -2.222715  976.703019,
5.775724  -2.300007  976.689300,
5.756584  -2.323754  976.603695,
5.764026  -2.399590  976.612519,
5.766325  -2.474365  976.600727,
5.792290  -2.481322  976.684784,
5.793895  -2.565705  976.694100,
5.796602  -2.654398  976.665436,
5.801243  -2.720979  976.684491,
5.796225  -2.797267  976.628888,
5.802392  -2.951608  976.620450,
5.810426  -3.120197  976.609174,
5.825015  -3.207742  976.616425,
5.826607  -3.292043  976.599857,
5.835667  -3.369909  976.621059,
5.855076  -3.348901  976.694855,
5.860333  -3.443828  976.684562,
5.838445  -3.446916  976.602597,
5.844557  -3.516930  976.615616,
5.856300  -3.588199  976.619513,
5.873671  -3.601905  976.686752,
5.878674  -3.677665  976.689165,
5.881651  -3.746980  976.707074,
5.866175  -3.766098  976.617435,
5.887769  -4.080279  976.605441,
5.899941  -4.160453  976.612476,
5.912524  -4.229437  976.628465,
5.937566  -4.262641  976.691621,
5.911200  -4.309062  976.602569,
5.926865  -4.387198  976.622352,
5.947303  -4.403107  976.688374,
5.957161  -4.485215  976.684620,
5.964132  -4.565984  976.702374,
5.943330  -4.632980  976.614420,
5.965286  -4.725613  976.660488,
5.970694  -4.808114  976.656698,
5.966371  -4.912135  976.595949,
5.978540  -4.967509  976.625849,
5.985164  -5.039870  976.620288,
6.000383  -5.038685  976.679892,
5.987624  -5.101153  976.614105,
5.994822  -5.180617  976.610560,
6.021496  -5.202165  976.692437,
6.015211  -5.373884  976.596800,
6.049047  -5.448436  976.681242,
6.049516  -5.521707  976.647163,
6.065555  -5.591032  976.688607,
6.074200  -5.674160  976.694488,
6.110189  -5.685948  976.773402,
6.107917  -5.770846  976.745870,
6.121216  -5.820306  976.775096,
6.101621  -5.848648  976.688161,
6.140576  -5.949973  976.767539,
6.135885  -6.067422  976.705542,
6.118139  -6.003550  976.694062,
6.136273  -6.152679  976.678186,
6.162995  -6.172961  976.746666,
6.180464  -6.245767  976.764948,
6.227030  -6.407252  976.847874,
6.239590  -6.481258  976.848432,
6.259861  -6.465352  976.937452,
6.299009  -6.562235  977.010765,
6.270063  -6.552607  976.918062,
6.334971  -6.572937  977.081899,
6.367333  -6.726023  977.125441,
6.388362  -6.711087  977.193206,
6.405514  -6.732865  977.245648,
6.454003  -6.819717  977.326453,
6.465974  -6.901664  977.333347,
6.489142  -6.865537  977.403211,
6.515657  -6.882558  977.479928,
6.552871  -6.876726  977.564557,
6.573215  -6.958726  977.590233,
6.605170  -6.959275  977.670214,
6.629413  -6.949779  977.742327,
6.632040  -7.033968  977.716077,
6.665160  -7.050603  977.785920,
6.685071  -7.040669  977.850325,
6.710628  -7.025439  977.913071,
6.738422  -7.051243  977.970939,
6.769748  -7.120979  978.008277,
6.793617  -7.104405  978.070583,
6.816569  -7.120940  978.135809,
6.848460  -7.142998  978.209020,
6.871927  -7.103718  978.286545,
6.909738  -7.118190  978.366088,
6.944212  -7.123629  978.456007,
6.972073  -7.115503  978.545231,
6.999793  -7.097587  978.624967,
7.006112  -7.160835  978.607746,
7.031962  -7.107024  978.690174,
7.060042  -7.127279  978.770546,
7.096646  -7.149735  978.845254,
7.122178  -7.107581  978.929001,
7.160426  -7.118724  979.007845,
7.195654  -7.143383  979.080637,
7.213354  -7.103115  979.148551,
7.244392  -7.114765  979.213205,
7.272769  -7.118133  979.280057,
7.302179  -7.103755  979.348719,
7.333140  -7.120131  979.412080,
7.371918  -7.132812  979.499737,
7.411171  -7.121804  979.587263,
7.432958  -7.109388  979.663197,
7.467219  -7.116096  979.734293,
7.494682  -7.125964  979.820216,
7.529893  -7.106820  979.900762,
7.559797  -7.121551  979.969196,
7.590258  -7.121910  980.045162,
7.622638  -7.118701  980.125724,
7.650013  -7.122853  980.195501,
7.685459  -7.127893  980.272446,
7.719455  -7.111248  980.359708,
7.750767  -7.132637  980.426501,
7.782008  -7.123309  980.502927,
7.811496  -7.119974  980.577697,
7.841403  -7.109539  980.678529,
7.882846  -7.121956  980.764040,
7.916784  -7.122286  980.846430,
7.946197  -7.135505  980.909003,
7.969517  -7.117948  980.969941,
7.982183  -7.103529  981.033942,
8.008409  -7.118907  981.090087,
8.025035  -7.138973  981.145020,
8.044942  -7.121327  981.208780,
8.064204  -7.106022  981.271099,
8.084245  -7.134831  981.319877,
8.105283  -7.112210  981.400765,
8.161160  -7.121072  981.568027,
8.178852  -7.125327  981.635121,
8.240862  -7.110335  981.804757,
8.276777  -7.123876  981.883578,
8.306221  -7.124882  981.965575,
8.344398  -7.133217  982.024547,
8.373267  -7.119811  982.087470,
8.410391  -7.114258  982.155749,
8.444067  -7.100910  982.226923,
8.449774  -7.161864  982.207369,
8.487539  -7.121670  982.296186,
8.527390  -7.114068  982.377713,
8.570494  -7.138646  982.455705,
8.596845  -7.106344  982.527722,
8.626864  -7.151673  982.565440,
8.640115  -7.106784  982.618015,
8.683736  -7.128326  982.707314,
8.699789  -6.985357  982.834831,
8.721283  -6.962060  982.912721,
8.693814  -7.055445  982.773929,
8.728348  -7.037219  982.870880,
8.716277  -7.134942  982.778811,
8.746524  -6.801089  983.075368,
8.767828  -6.800128  983.131695,
8.746666  -6.878127  983.006929,
8.770784  -6.876890  983.071959,
8.792381  -6.546494  983.356718,
8.795896  -6.475358  983.413216,
8.814677  -6.555102  983.419137,
8.773007  -6.644643  983.245711,
8.810306  -6.640196  983.332722,
8.767518  -6.717749  983.174855,
8.799480  -6.718672  983.254614,
8.793798  -6.789615  983.195036,
8.820535  -6.315674  983.623991,
8.844182  -6.258385  983.734665,
8.841355  -6.203865  983.772775,
8.839424  -6.313416  983.675325,
8.827009  -6.416819  983.556460,
8.851152  -6.401180  983.641125,
8.820732  -6.484313  983.486221,
5.745437  0.724428  977.731466,
5.730291  0.640948  977.607991,
5.712736  0.628731  977.543081,
5.712179  0.553943  977.488675,
5.725987  0.478574  977.534903,
5.722880  0.395532  977.482468,
5.728667  0.237379  977.430584,
5.723050  0.161773  977.392805,
5.727695  0.007669  977.325341,
5.724747  -0.072060  977.262701,
5.726120  -0.162549  977.228556,
5.721866  -0.242240  977.169431,
5.726909  -0.328280  977.175573,
5.710858  -0.307541  977.106862,
5.735856  -0.409867  977.146405,
5.733086  1.030059  977.894293,
5.724833  0.965000  977.809958,
5.723191  0.878557  977.751948,
5.730712  -0.474997  977.084133,
5.726705  -0.558470  977.035176,
5.729575  -0.641093  977.017114,
5.730928  -0.731811  976.994051,
5.732142  -0.886437  976.958615,
5.727168  -0.964083  976.910629,
5.703103  -0.957786  976.828412,
5.714085  -1.026953  976.849220,
5.703138  -1.129968  976.755879,
5.717361  -1.202161  976.774360,
5.703085  -1.281156  976.695565,
5.730781  -1.597774  976.682488,
5.739916  -1.675472  976.705553,
5.745754  -1.741083  976.706404,
5.739096  1.286004  978.134966,
5.758162  1.273259  978.220632,
5.769148  1.291780  978.303865,
5.758489  1.358905  978.290170,
5.768658  1.357491  978.371891,
5.724873  1.174772  977.968023,
5.751759  1.438524  978.369261,
5.773887  1.426603  978.436378,
5.779025  1.450668  978.520494,
5.799199  1.373397  978.543374,
5.817058  1.450488  978.762820,
5.843281  1.426844  978.840571,
5.856174  1.436019  978.930496,
5.872620  1.439661  979.012071,
5.889546  1.440817  979.093730,
5.906571  1.432300  979.188530,
5.911122  1.455377  979.263807,
5.927587  1.423898  979.317336,
5.936393  1.445778  979.396747,
5.956235  1.374169  979.417216,
5.972818  1.359497  979.490683,
5.965894  1.447903  979.557713,
5.976036  1.425419  979.629844,
5.989560  1.438431  979.709491,
6.001466  1.450203  979.798165,
6.016707  1.431099  979.894858,
6.033559  1.453080  979.980895,
6.051969  1.429250  980.056565,
6.066558  1.427479  980.139647,
6.072031  1.459506  980.210132,
6.087611  1.441069  980.287871,
6.105069  1.357656  980.283436,
6.101016  1.432963  980.372693,
6.127270  1.442526  980.533174,
6.144480  1.431096  980.595808,
6.153062  1.447229  980.676893,
6.171652  1.442303  980.765450,
6.194596  1.366800  980.773488,
6.211221  1.346069  980.856544,
6.214649  1.378560  980.936459,
6.187061  1.433537  980.859955,
6.225069  1.444384  981.169168,
6.242204  1.450201  981.242754,
6.254384  1.441762  981.325001,
6.279663  1.358701  981.327286,
6.285465  1.354184  981.407731,
6.284103  1.425888  981.480193,
6.268364  1.425494  981.397254,
6.288800  1.451920  981.565680,
6.309606  1.426814  981.632903,
6.317758  1.447861  981.714596,
6.330170  1.430244  981.795917,
6.352528  1.382510  981.830103,
6.388283  1.434977  982.114394,
6.396130  1.447527  982.195033,
6.424228  1.367665  982.209216,
6.434553  1.358726  982.289117,
6.409880  1.425568  982.273900,
6.449485  1.399205  982.443392,
6.473712  1.446109  982.700022,
6.486876  1.425125  982.781795,
6.512053  1.344160  982.773073,
6.533203  1.380232  982.932466,
6.503587  1.443980  982.869082,
6.531345  1.433897  983.007361,
6.543751  1.441805  983.162515,
6.567492  1.381260  983.185219,
6.557023  1.447339  983.245202,
6.573916  1.431209  983.314609,
6.589286  1.380497  983.347842,
6.610662  1.353584  983.415968,
6.606816  1.403798  983.490825,
6.608577  1.438131  983.567981,
6.630145  1.429763  983.650501,
6.650133  1.356563  983.642442,
6.640394  1.439435  983.733236,
6.642597  1.457338  983.813741,
6.672500  1.370478  983.800759,
6.694316  1.382022  983.973963,
6.715281  1.440573  984.215282,
6.724475  1.450012  984.292427,
6.747892  1.378877  984.282795,
6.767454  1.366843  984.361643,
6.777915  1.361766  984.457341,
6.737758  1.455144  984.377481,
6.787151  1.412861  984.614689,
6.789436  1.450277  984.690710,
6.816858  1.364722  984.684677,
6.845704  1.331707  984.766583,
6.865659  1.264135  984.758203,
6.882304  1.279235  984.848610,
6.908194  1.181514  984.853005,
6.933914  1.131669  984.937358,
6.951331  1.050172  984.911264,
6.976766  0.971833  984.921976,
7.020393  0.873149  985.009821,
7.046792  0.792992  985.015545,
7.072184  0.706285  985.016950,
7.099548  0.646033  985.091852,
7.130571  0.546723  985.088237,
7.142002  0.559928  985.172036,
7.168033  0.482817  985.164868,
7.190313  0.403011  985.153715,
7.215641  0.319488  985.170483,
7.246008  0.235609  985.168864,
7.283739  0.153858  985.165158,
7.308920  0.082087  985.176757,
7.331535  0.009487  985.193772,
7.368179  -0.082176  985.173285,
7.386568  -0.157363  985.176759,
7.406971  -0.222770  985.173138,
7.433966  -0.313910  985.154231,
7.465881  -0.398326  985.189702,
7.492994  -0.481585  985.172633,
7.515502  -0.563352  985.153320,
7.544897  -0.635834  985.175005,
7.576995  -0.709262  985.190038,
7.593381  -0.798414  985.160574,
7.621187  -0.879195  985.173054,
7.684792  -1.043965  985.166206,
7.702093  -1.114394  985.182351,
7.753459  -1.280941  985.148914,
7.785500  -1.357338  985.178285,
7.811844  -1.431516  985.189234,
7.836572  -1.515658  985.164565,
7.863883  -1.580642  985.185596,
7.885896  -1.645758  985.168617,
7.909669  -1.712778  985.164780,
7.927560  -1.778077  985.155334,
7.946050  -1.825370  985.183322,
7.968487  -1.897496  985.173203,
8.002183  -1.993166  985.174553,
8.031553  -2.074050  985.176053,
8.051348  -2.149618  985.164345,
8.085882  -2.250319  985.173978,
8.106761  -2.335871  985.154009,
8.139713  -2.405346  985.176736,
8.165125  -2.479665  985.171262,
8.188955  -2.548146  985.177746,
8.209713  -2.602123  985.177828,
8.212775  -2.572332  985.254944,
8.228917  -2.653215  985.187849,
8.237073  -2.714067  985.149758,
8.270287  -2.774267  985.183756,
8.283478  -2.840404  985.170490,
8.302424  -2.888473  985.166574,
8.321066  -2.946662  985.172211,
8.349300  -3.037274  985.176504,
8.379024  -3.129981  985.168966,
8.400670  -3.187948  985.183687,
8.423715  -3.262006  985.168842,
8.449274  -3.336207  985.168676,
8.478082  -3.433730  985.157783,
8.502124  -3.521676  985.181228,
8.527447  -3.603825  985.168120,
8.554893  -3.678875  985.174995,
8.583575  -3.765830  985.171218,
8.602051  -3.862461  985.146964,
8.607960  -3.845420  985.207434,
8.634487  -3.933308  985.170273,
8.666092  -4.087887  985.097438,
8.652297  -4.010779  985.156276,
8.674157  -4.062874  985.184110,
8.689509  -4.259101  985.017862,
8.689850  -4.163125  985.105908,
8.701559  -4.486632  984.845514,
8.725496  -4.557023  984.839723,
8.747943  -4.724595  984.766899,
8.772557  -4.808067  984.779511,
8.749954  -4.649106  984.841026,
8.701442  -4.389202  984.917914,
8.722209  -4.467061  984.919025,
8.718173  -4.333627  985.022516,
8.722173  -4.400049  984.982499,
8.798741  -4.894548  984.759281,
8.798582  -4.964577  984.688724,
8.823064  -5.047395  984.690002,
8.839361  -6.144823  983.813331,
8.857186  -6.086361  983.879908,
8.869622  -6.015542  983.976957,
8.878969  -6.084798  983.965095,
8.872149  -6.159193  983.890182,
8.863682  -5.919573  984.056288,
8.856476  -5.768852  984.119581,
8.876802  -5.845754  984.136353,
8.889994  -5.921605  984.125930,
8.882657  -6.005983  984.036365,
8.871602  -5.368799  984.536767,
8.877092  -5.298619  984.604914,
8.889348  -5.360474  984.608810,
8.894741  -5.452729  984.544105,
8.866426  -5.695158  984.237053,
8.881033  -5.672395  984.310292,
8.880007  -5.766103  984.196217,
8.908900  -5.601255  984.442439,
8.903389  -5.523468  984.506970,
8.906264  -5.677236  984.369739,
8.932246  -5.682664  984.448121,
8.845111  -5.145023  984.668570,
8.858281  -5.127622  984.729081,
8.869111  -5.201731  984.698079,
8.880032  -5.271055  984.673621,
5.733558  -1.772030  976.652216,
5.725327  -1.910240  976.599825,
5.727365  -1.831842  976.610847,
5.734104  -2.002022  976.615797,
5.729150  -2.080321  976.552448,
5.727742  -2.266509  976.531620,
5.736753  -2.338826  976.521583,
5.748871  -2.405644  976.547391,
5.743240  -2.478391  976.508870,
5.752628  -2.561058  976.529531,
5.776108  -2.556096  976.609277,
5.782615  -2.627104  976.616069,
5.784654  -2.718270  976.594797,
5.760403  -2.735312  976.520778,
5.768859  -2.810578  976.537394,
5.773795  -2.903858  976.530400,
5.789212  -2.869382  976.603870,
5.800549  -3.040592  976.591337,
5.783297  -3.056251  976.513598,
5.814122  -3.350041  976.541601,
5.809669  -3.429656  976.524295,
5.826605  -3.506022  976.542983,
5.831961  -3.590677  976.538542,
5.830699  -3.671209  976.510538,
5.854907  -3.669697  976.600501,
5.847701  -3.743200  976.546878,
5.851139  -3.830862  976.526550,
5.869851  -3.857400  976.605807,
5.875847  -3.931797  976.597699,
5.887079  -3.999563  976.611486,
5.863880  -3.988600  976.538229,
5.891863  -4.237562  976.557088,
5.887697  -4.321004  976.515902,
5.907240  -4.392049  976.551738,
5.904076  -4.466736  976.520232,
5.927762  -4.469776  976.604734,
5.943560  -4.544517  976.624101,
5.911857  -4.554519  976.537623,
5.921616  -4.642892  976.523595,
5.925758  -4.717505  976.530437,
5.944116  -4.714610  976.586546,
5.950177  -4.793069  976.596400,
5.958470  -4.859512  976.610670,
5.934731  -4.861109  976.533796,
5.965793  -5.035122  976.567623,
5.965419  -5.114156  976.532789,
5.977200  -5.207664  976.527035,
5.986613  -5.280381  976.537362,
6.011347  -5.279485  976.614150,
5.988347  -5.352794  976.521228,
5.997274  -5.437459  976.533331,
6.031749  -5.451239  976.607910,
6.030443  -5.535702  976.584401,
6.043826  -5.590960  976.611850,
6.022648  -5.611249  976.530969,
6.046225  -5.667582  976.609269,
6.061999  -5.740669  976.633481,
6.093274  -5.758704  976.688759,
6.072136  -5.825845  976.610954,
6.074562  -5.913701  976.606811,
6.104322  -5.928124  976.689399,
6.090094  -6.002024  976.609779,
6.150583  -6.238286  976.686536,
6.164165  -6.315316  976.693563,
6.189416  -6.325931  976.771149,
6.201745  -6.411211  976.774464,
6.206541  -6.481483  976.769497,
6.244447  -6.570552  976.834183,
6.261658  -6.642956  976.860286,
6.293214  -6.635705  976.950996,
6.318220  -6.644750  977.026799,
6.347195  -6.645037  977.104356,
6.342898  -6.725300  977.059161,
6.370845  -6.812597  977.088573,
6.393347  -6.783536  977.175535,
6.417894  -6.804127  977.252256,
6.426930  -6.878453  977.254497,
6.446232  -7.033747  977.238873,
6.445998  -6.950075  977.267441,
6.466209  -6.974398  977.317518,
6.494328  -6.959329  977.409673,
6.538510  -6.962342  977.503135,
6.547360  -7.039935  977.498183,
6.571282  -7.041908  977.552914,
6.602997  -7.043879  977.627660,
6.622716  -7.124134  977.656958,
6.657847  -7.122435  977.735932,
6.689434  -7.119037  977.811548,
6.718571  -7.107884  977.886873,
6.745583  -7.134274  977.944052,
6.769240  -7.203311  977.961807,
6.799584  -7.189815  978.046596,
6.830287  -7.203035  978.123647,
6.853021  -7.219657  978.198417,
6.888632  -7.188348  978.278157,
6.921288  -7.186638  978.367213,
6.929537  -7.243730  978.369180,
6.951212  -7.213441  978.429188,
6.979563  -7.198193  978.521340,
7.019084  -7.228468  978.599762,
7.042086  -7.188369  978.686928,
7.072153  -7.205465  978.761648,
7.107007  -7.219046  978.834209,
7.136197  -7.194217  978.921904,
7.172110  -7.202614  979.003569,
7.211384  -7.216866  979.085081,
7.230117  -7.173911  979.158526,
7.249435  -7.240112  979.160924,
7.268330  -7.191912  979.236879,
7.306546  -7.194195  979.323293,
7.346098  -7.201461  979.404403,
7.382004  -7.217942  979.477153,
7.410914  -7.206795  979.556000,
7.451788  -7.191980  979.653033,
7.478773  -7.188087  979.741460,
7.515041  -7.209700  979.793828,
7.539264  -7.188795  979.881391,
7.577771  -7.201937  979.979965,
7.609598  -7.186517  980.060818,
7.639549  -7.200219  980.127536,
7.671394  -7.204838  980.206207,
7.708484  -7.200880  980.287587,
7.740602  -7.201726  980.368115,
7.772176  -7.203032  980.445922,
7.802714  -7.197542  980.524427,
7.836511  -7.200981  980.603451,
7.866715  -7.196567  980.689960,
7.900218  -7.207051  980.780051,
7.933902  -7.210280  980.864885,
7.971686  -7.210597  980.944459,
7.997167  -7.183409  981.016489,
8.020946  -7.208739  981.082392,
8.047773  -7.203541  981.161435,
8.072877  -7.193711  981.245828,
8.100851  -7.207581  981.331006,
8.125152  -7.191423  981.415075,
8.152717  -7.194676  981.497356,
8.174281  -7.204764  981.573709,
8.210678  -7.239177  981.648288,
8.205655  -7.176812  981.663801,
8.229561  -7.188502  981.731955,
8.259838  -7.196943  981.808024,
8.293933  -7.204680  981.886253,
8.331842  -7.199827  981.966268,
8.366182  -7.205085  982.039538,
8.411015  -7.209226  982.128904,
8.459322  -7.227542  982.204664,
8.486113  -7.195007  982.268005,
8.520977  -7.198200  982.330963,
8.552725  -7.187047  982.385210,
8.578068  -7.219287  982.439449,
8.611816  -7.205762  982.514743,
8.661535  -7.180797  982.616100,
8.690418  -7.207612  982.678159,
8.726605  -7.210011  982.755831,
8.753639  -7.016108  982.946910,
8.758209  -6.949776  983.004862,
8.770514  -7.077858  982.927744,
8.744758  -7.103637  982.850124,
8.776689  -7.139210  982.906721,
8.806453  -6.881882  983.170377,
8.793036  -6.956420  983.080554,
8.844386  -6.557704  983.494514,
8.850276  -6.682872  983.409788,
8.836664  -6.616656  983.430346,
8.834229  -6.727196  983.327236,
8.868339  -6.746396  983.403607,
8.829953  -6.811372  983.256876,
8.863051  -6.332126  983.725834,
8.867610  -6.229222  983.820865,
8.895692  -6.318571  983.808000,
8.881461  -6.393024  983.736682,
8.853426  -6.480133  983.565612,
8.878439  -6.492250  983.634040,
8.875652  -6.563002  983.568841,
5.732187  0.801153  977.704646,
5.711592  0.718559  977.560952,
5.729998  0.723711  977.649744,
5.717497  0.788775  977.635307,
5.690325  0.720468  977.487251,
5.697172  0.648876  977.475798,
5.684648  0.631810  977.394606,
5.694452  0.568243  977.423289,
5.705636  0.478282  977.405200,
5.712738  0.476978  977.477134,
5.706050  0.387636  977.398083,
5.719328  0.314722  977.408570,
5.708681  0.232188  977.339583,
5.708585  0.151247  977.314930,
5.722409  0.092471  977.341258,
5.704409  0.083673  977.269671,
5.708840  0.012715  977.240329,
5.706179  -0.099570  977.164683,
5.712264  -0.176127  977.153141,
5.693411  -0.158396  977.082476,
5.703952  -0.239917  977.088398,
5.692409  -0.235999  977.010683,
5.695544  -0.314917  977.032199,
5.697085  -0.387351  976.993932,
5.719457  -0.391557  977.079165,
5.703466  1.125661  977.809929,
5.715357  1.049083  977.822322,
5.710509  0.948020  977.721786,
5.704533  0.870825  977.659455,
5.710373  -0.470920  977.001103,
5.713497  -0.655178  976.940095,
5.710674  -0.725160  976.908060,
5.719609  -0.798680  976.927998,
5.705966  -0.881773  976.869896,
5.692190  -0.887385  976.781007,
5.687167  -0.972787  976.755676,
5.705201  -1.051226  976.771867,
5.679341  -1.029244  976.700753,
5.683868  -1.111086  976.680728,
5.702392  -1.189405  976.697836,
5.685221  -1.210863  976.619036,
5.687245  -1.287806  976.598167,
5.691671  -1.346117  976.629554,
5.709793  -1.377895  976.692385,
5.713218  -1.451144  976.673209,
5.721355  -1.514133  976.700507,
5.700397  -1.518380  976.609381,
5.731106  -1.701535  976.652014,
5.720705  1.365954  978.119738,
5.741005  1.353271  978.204350,
5.740559  1.432426  978.287840,
5.707584  1.276879  977.966465,
5.725207  1.289371  978.060248,
5.707213  1.350266  978.033724,
5.704884  1.195662  977.886714,
5.715799  1.115524  977.889855,
5.725284  1.486080  978.274477,
5.732431  1.515981  978.366050,
5.756570  1.508687  978.453435,
5.760541  1.529879  978.541216,
5.776286  1.521278  978.613385,
5.797859  1.440201  978.607005,
5.806657  1.421558  978.678998,
5.804908  1.536479  978.773589,
5.794787  1.499617  978.688324,
5.825470  1.505826  978.853093,
5.840674  1.524171  978.946508,
5.854915  1.514614  979.020620,
5.868414  1.531984  979.098514,
5.891018  1.478032  979.169311,
5.908500  1.512549  979.335714,
5.923354  1.529588  979.423889,
5.934431  1.503475  979.489840,
5.956229  1.429151  979.474301,
5.942324  1.537909  979.567241,
5.982267  1.532591  979.818337,
5.997912  1.504813  979.873834,
6.006247  1.517972  979.948281,
6.029681  1.528863  980.039796,
6.049339  1.501449  980.124094,
6.052186  1.522241  980.187390,
6.067259  1.524758  980.292212,
6.077015  1.520946  980.367449,
6.086465  1.521638  980.448186,
6.113015  1.441398  980.454059,
6.149848  1.511477  980.758650,
6.158988  1.522340  980.837592,
6.171869  1.525610  980.928528,
6.194927  1.451458  980.945966,
6.207956  1.428555  981.012052,
6.216334  1.457135  981.096584,
6.209978  1.515391  981.178124,
6.189932  1.514820  981.023939,
6.218551  1.531922  981.260476,
6.237370  1.518213  981.327802,
6.254238  1.504174  981.416852,
6.262424  1.519620  981.505085,
6.285854  1.509576  981.641420,
6.288918  1.534855  981.732910,
6.311930  1.502524  981.807052,
6.315326  1.535080  981.887900,
6.343949  1.453634  981.888215,
6.366504  1.426616  981.966784,
6.371610  1.462133  982.046639,
6.343740  1.514084  981.971364,
6.364611  1.524474  982.129372,
6.389381  1.507417  982.293727,
6.394067  1.534539  982.372940,
6.419177  1.444027  982.366914,
6.427452  1.460635  982.465155,
6.452439  1.428102  982.532005,
6.458212  1.452557  982.618504,
6.422743  1.514477  982.544045,
6.462161  1.495695  982.761051,
6.473932  1.522437  982.846069,
6.490761  1.517896  982.942588,
6.514388  1.444932  982.936122,
6.531636  1.464008  983.084556,
6.509532  1.524006  983.029262,
6.530628  1.520930  983.208822,
6.538321  1.527835  983.268164,
6.549359  1.506405  983.336353,
6.559624  1.537266  983.412982,
6.578694  1.447642  983.410576,
6.589622  1.463557  983.501846,
6.572805  1.527319  983.489635,
6.600301  1.499704  983.627786,
6.612289  1.515424  983.690455,
6.620560  1.535499  983.827256,
6.641874  1.509206  983.878968,
6.664049  1.433257  983.895322,
6.669091  1.456008  983.980722,
6.695544  1.432392  984.062382,
6.702473  1.445531  984.146225,
6.656544  1.506747  984.038526,
6.692450  1.503708  984.210211,
6.694294  1.536027  984.289350,
6.711937  1.516201  984.361919,
6.728842  1.521240  984.452543,
6.755936  1.438273  984.449534,
6.767751  1.434489  984.528035,
6.767262  1.478291  984.610324,
6.743802  1.519315  984.533801,
6.791685  1.505968  984.754124,
6.812286  1.429019  984.775696,
6.847770  1.369731  984.843990,
6.865847  1.353370  984.922469,
6.893244  1.281552  984.951362,
6.905400  1.209664  984.918312,
6.928914  1.194238  985.008863,
6.954739  1.108157  985.017743,
6.965679  1.038792  984.989454,
6.990258  0.962537  985.004566,
7.008979  0.944038  985.075934,
7.031343  0.870707  985.100076,
7.056522  0.803793  985.088901,
7.074833  0.731519  985.088613,
7.091435  0.704014  985.164578,
7.114868  0.634187  985.181431,
7.118282  0.663870  985.251231,
7.144931  0.585138  985.250552,
7.175298  0.498230  985.252542,
7.197624  0.405804  985.229096,
7.221350  0.345826  985.262730,
7.245720  0.276525  985.250100,
7.266237  0.211883  985.236016,
7.297745  0.151429  985.248755,
7.323758  0.067149  985.260793,
7.349127  -0.011651  985.243553,
7.371208  -0.072670  985.264419,
7.396176  -0.159304  985.252225,
7.431816  -0.256000  985.245007,
7.453842  -0.327919  985.237579,
7.471781  -0.382433  985.263611,
7.494265  -0.456915  985.249891,
7.529046  -0.555153  985.247491,
7.566539  -0.659930  985.256191,
7.591948  -0.735664  985.241749,
7.610330  -0.808599  985.246771,
7.644288  -0.889864  985.255213,
7.665007  -0.979513  985.235325,
7.691964  -1.051077  985.258395,
7.729707  -1.141688  985.248924,
7.747206  -1.204287  985.246034,
7.770158  -1.277324  985.239132,
7.810553  -1.377507  985.256252,
7.796315  -1.325508  985.292567,
7.835477  -1.461796  985.236614,
7.855740  -1.530142  985.260009,
7.885590  -1.614940  985.251855,
7.909040  -1.680435  985.236085,
7.937015  -1.755065  985.254982,
7.964962  -1.839814  985.251963,
7.990290  -1.923663  985.247508,
8.022607  -1.992089  985.267910,
8.045564  -2.082698  985.252652,
8.076504  -2.177217  985.247012,
8.100442  -2.252579  985.264088,
8.124199  -2.331720  985.239922,
8.156505  -2.412002  985.238235,
8.186485  -2.483387  985.257478,
8.237900  -2.644522  985.252086,
8.263299  -2.712878  985.246822,
8.291423  -2.800072  985.248403,
8.311489  -2.877437  985.244859,
8.336411  -2.958068  985.247546,
8.360882  -3.030322  985.266312,
8.389772  -3.116677  985.255128,
8.418384  -3.208245  985.240108,
8.451035  -3.283500  985.258819,
8.469059  -3.367729  985.235862,
8.495004  -3.433490  985.247518,
8.510016  -3.508001  985.263130,
8.533488  -3.590275  985.244856,
8.570176  -3.680479  985.247428,
8.605744  -3.771060  985.261302,
8.615656  -3.766394  985.343787,
8.623568  -3.838401  985.258129,
8.644874  -3.909285  985.252405,
8.664569  -3.986367  985.247378,
8.694653  -4.130758  985.173316,
8.690251  -4.073307  985.255390,
8.699892  -4.228342  985.079633,
8.734694  -4.311832  985.101073,
8.723822  -4.219851  985.163568,
8.748955  -4.537047  984.940918,
8.762686  -4.593992  984.910356,
8.779507  -4.578904  984.995224,
8.772931  -4.723198  984.847049,
8.799263  -4.787822  984.861731,
8.777479  -4.652873  984.920705,
8.798537  -4.724631  984.929764,
8.751897  -4.481682  985.002968,
8.776886  -4.522341  985.043679,
8.749003  -4.401085  985.064926,
8.772069  -4.405414  985.132248,
8.819526  -4.963632  984.772344,
8.813753  -4.875336  984.842803,
8.847734  -5.056259  984.768078,
8.844887  -5.009975  984.810299,
8.899150  -6.234249  983.896714,
8.903282  -6.161924  983.970208,
8.904677  -6.079831  984.046044,
8.907221  -5.997234  984.113992,
8.903349  -5.839936  984.224921,
8.903431  -5.920811  984.193471,
8.933716  -5.912208  984.272247,
8.906698  -5.420846  984.611580,
8.905245  -5.351176  984.686446,
8.899933  -5.749927  984.286198,
8.929599  -5.760913  984.373427,
8.920723  -5.512161  984.601878,
8.930993  -5.597112  984.526583,
8.954775  -5.597934  984.608950,
8.958203  -5.678907  984.531016,
8.959616  -5.765488  984.457657,
8.873279  -5.118454  984.796300,
8.884608  -5.203707  984.776311,
8.903419  -5.286006  984.751211,
8.932570  -5.364251  984.773895,
5.717884  -1.677643  976.598273,
5.713700  -1.760488  976.592299,
5.706921  -1.838031  976.525887,
5.708970  -1.928371  976.516244,
5.716079  -2.001116  976.531752,
5.727950  -2.172561  976.525077,
5.712391  -2.246400  976.449036,
5.731703  -2.406187  976.473133,
5.723692  -2.481254  976.431168,
5.731258  -2.555706  976.449459,
5.740563  -2.636591  976.456887,
5.764629  -2.644516  976.541048,
5.741527  -2.706757  976.461760,
5.740963  -2.790740  976.439861,
5.750746  -2.875997  976.459022,
5.760121  -2.963280  976.455508,
5.782227  -2.983380  976.528685,
5.766881  -3.041556  976.445552,
5.774193  -3.122758  976.445517,
5.789687  -3.122694  976.527280,
5.798311  -3.200308  976.532227,
5.799196  -3.280023  976.529926,
5.785538  -3.282105  976.450217,
5.812323  -3.520450  976.478832,
5.806272  -3.599008  976.457289,
5.831192  -3.755564  976.473429,
5.827124  -3.825417  976.443535,
5.832169  -3.902588  976.448981,
5.856829  -3.914961  976.524612,
5.841709  -3.987404  976.457116,
5.839931  -4.066537  976.443007,
5.860096  -4.070408  976.520105,
5.875998  -4.155765  976.530741,
5.865525  -4.238106  976.468538,
5.890715  -4.399622  976.475659,
5.885072  -4.491749  976.443356,
5.892139  -4.583994  976.451353,
5.895849  -4.656527  976.446737,
5.911638  -4.721561  976.477164,
5.913073  -4.799017  976.460497,
5.928837  -4.781857  976.531022,
5.916028  -4.883732  976.450241,
5.922024  -4.964744  976.436954,
5.948014  -4.952297  976.527064,
5.944114  -5.027147  976.504805,
5.943436  -5.143492  976.451323,
5.963796  -5.283012  976.471458,
5.961057  -5.357441  976.429144,
5.978837  -5.432429  976.454546,
5.983678  -5.505788  976.474295,
6.011526  -5.523840  976.527232,
5.994302  -5.595527  976.448857,
6.002081  -5.683591  976.461180,
6.027862  -5.692137  976.533783,
6.047447  -5.752145  976.570326,
6.026636  -5.760042  976.497654,
6.050650  -5.881039  976.526933,
6.043935  -5.816717  976.533140,
6.066487  -5.994749  976.547931,
6.075070  -6.075496  976.536707,
6.111723  -6.079621  976.626545,
6.106210  -6.156683  976.588759,
6.123070  -6.232998  976.611138,
6.097510  -6.242524  976.524797,
6.137005  -6.316317  976.613837,
6.148871  -6.382932  976.622764,
6.174766  -6.399725  976.697264,
6.181999  -6.485714  976.694132,
6.215834  -6.548640  976.755026,
6.215890  -6.714030  976.691352,
6.229657  -6.641552  976.764299,
6.242822  -6.716002  976.784833,
6.271518  -6.715123  976.851700,
6.290941  -6.718432  976.907418,
6.321252  -6.718822  976.982802,
6.337922  -6.804632  977.004385,
6.375066  -6.895661  977.081722,
6.404841  -6.873076  977.164436,
6.421623  -6.957968  977.188472,
6.477995  -7.043097  977.320764,
6.503922  -7.052849  977.384949,
6.528265  -7.038527  977.445624,
6.526934  -7.123943  977.399743,
6.555244  -7.119025  977.482131,
6.584892  -7.124317  977.568963,
6.610859  -7.212445  977.577554,
6.636945  -7.203050  977.640302,
6.663996  -7.199543  977.700431,
6.687742  -7.204521  977.767420,
6.710378  -7.188630  977.833307,
6.739852  -7.207636  977.887822,
6.783586  -7.267898  977.985449,
6.814450  -7.275183  978.051583,
6.845423  -7.281645  978.130265,
6.878409  -7.288655  978.214022,
6.910859  -7.259417  978.305227,
6.942554  -7.296968  978.376037,
6.970179  -7.270823  978.457963,
6.996669  -7.281624  978.521363,
7.028162  -7.299942  978.593008,
7.059334  -7.280970  978.683940,
7.091860  -7.278166  978.769691,
7.125229  -7.276056  978.854146,
7.154551  -7.280044  978.929706,
7.192857  -7.281174  979.004425,
7.225755  -7.287732  979.085733,
7.255516  -7.303732  979.149857,
7.292158  -7.276147  979.240800,
7.325477  -7.278115  979.327570,
7.367853  -7.290612  979.407505,
7.409810  -7.294518  979.490082,
7.433665  -7.282908  979.557268,
7.460430  -7.277029  979.626871,
7.493004  -7.270967  979.705702,
7.536949  -7.282797  979.811400,
7.560337  -7.254897  979.898223,
7.569781  -7.319595  979.879027,
7.589031  -7.282766  979.959394,
7.617909  -7.272228  980.040576,
7.654988  -7.279608  980.128017,
7.695275  -7.288516  980.216784,
7.733574  -7.280794  980.308391,
7.765369  -7.283720  980.390758,
7.791920  -7.269329  980.464806,
7.822144  -7.278414  980.533616,
7.856824  -7.283686  980.613906,
7.882862  -7.277139  980.697318,
7.912443  -7.288999  980.757782,
7.936872  -7.282102  980.826954,
7.971170  -7.282091  980.901606,
8.007720  -7.281315  981.004926,
8.052475  -7.290707  981.098072,
8.075251  -7.264705  981.182112,
8.095009  -7.275206  981.246477,
8.110018  -7.299087  981.307916,
8.128368  -7.278871  981.370086,
8.145280  -7.258783  981.434635,
8.167815  -7.275173  981.494673,
8.187528  -7.288657  981.565856,
8.216169  -7.301951  981.630674,
8.240012  -7.277197  981.720406,
8.270191  -7.278698  981.798990,
8.294781  -7.290089  981.857927,
8.317602  -7.266512  981.912130,
8.346683  -7.281576  981.970710,
8.382567  -7.283844  982.042189,
8.417127  -7.300127  982.106143,
8.448507  -7.289088  982.163554,
8.481006  -7.287300  982.218998,
8.513831  -7.275644  982.281171,
8.554789  -7.274816  982.358917,
8.598769  -7.285506  982.443467,
8.641095  -7.297180  982.526012,
8.664631  -7.251923  982.603637,
8.689566  -7.319072  982.604110,
8.715153  -7.274147  982.678586,
8.742621  -7.297007  982.744058,
8.764791  -7.194756  982.841133,
8.764467  -7.280913  982.808996,
8.786556  -7.029674  983.012558,
8.828626  -7.043778  983.079478,
8.812050  -7.116815  982.999176,
8.804533  -7.204849  982.930070,
8.830152  -6.974552  983.140916,
8.854165  -6.897088  983.251106,
8.849192  -6.962603  983.203787,
8.853274  -7.045454  983.155664,
8.863871  -6.631892  983.496198,
8.896570  -6.637349  983.573444,
8.892238  -6.710969  983.494043,
8.851854  -6.791952  983.335645,
8.881382  -6.817892  983.391266,
8.870029  -6.864070  983.327710,
8.909473  -6.412777  983.783489,
8.934290  -6.352851  983.894770,
8.919499  -6.297402  983.907799,
8.929479  -6.407814  983.843779,
8.900637  -6.474761  983.710931,
8.901485  -6.566055  983.648522,
8.929959  -6.548722  983.738329,
5.684538  0.794016  977.499237,
5.702075  0.812688  977.579397,
5.685890  0.883022  977.573227,
5.669764  0.808605  977.426531,
5.675782  0.719617  977.410959,
5.663660  0.720246  977.334624,
5.665273  0.645582  977.321130,
5.682156  0.549993  977.337773,
5.683546  0.469656  977.314063,
5.689583  0.398021  977.323923,
5.699283  0.317191  977.331591,
5.682207  0.325986  977.244917,
5.689910  0.251332  977.260640,
5.688965  0.170961  977.240772,
5.678085  0.150442  977.158452,
5.687693  0.079927  977.188370,
5.692364  -0.007511  977.157656,
5.672558  0.012319  977.075277,
5.685590  -0.073640  977.081410,
5.668040  -0.078438  976.994527,
5.677698  -0.154754  977.000309,
5.658419  -0.178409  976.909897,
5.674012  -0.242890  976.928441,
5.680437  -0.320484  976.950548,
5.682679  -0.407028  976.921328,
5.699676  -0.481556  976.926250,
5.678245  1.194218  977.723253,
5.686485  1.210607  977.799014,
5.688591  1.131009  977.742311,
5.696589  1.039181  977.727735,
5.669888  1.039534  977.636837,
5.687097  0.958827  977.647551,
5.671140  0.964556  977.556266,
5.704868  -0.562083  976.930224,
5.687504  -0.568935  976.842667,
5.690686  -0.647812  976.854517,
5.688892  -0.733027  976.828436,
5.702236  -0.807559  976.846287,
5.681712  -0.799133  976.767718,
5.658934  -0.794068  976.687458,
5.663298  -0.867261  976.702889,
5.671685  -0.947499  976.685464,
5.660266  -0.961438  976.623371,
5.665097  -1.045640  976.613277,
5.674618  -1.128538  976.598502,
5.652208  -1.109614  976.521354,
5.664044  -1.188370  976.541907,
5.668685  -1.272678  976.520630,
5.677081  -1.360100  976.546038,
5.682572  -1.448444  976.527021,
5.690876  -1.423668  976.607548,
5.680328  -1.531620  976.516609,
5.695413  -1.585752  976.539935,
5.713029  -1.604979  976.599788,
5.706442  1.451929  978.139557,
5.708069  1.524056  978.212934,
5.723725  1.430373  978.205176,
5.676793  1.348603  977.885882,
5.689134  1.372234  977.969778,
5.691205  1.264962  977.878606,
5.668529  1.452917  977.973901,
5.691844  1.440570  978.052417,
5.670252  1.291702  977.814726,
5.701357  1.602992  978.281752,
5.710557  1.543128  978.303613,
5.746989  1.588632  978.514975,
5.752809  1.609790  978.603117,
5.777990  1.590935  978.692751,
5.790810  1.612974  978.781139,
5.808344  1.588800  978.845849,
5.824531  1.575778  978.912815,
5.831269  1.598994  979.000407,
5.845036  1.600534  979.088598,
5.862577  1.599202  979.178959,
5.877587  1.519822  979.155999,
5.888923  1.531957  979.242864,
5.890334  1.590913  979.323107,
5.902095  1.596447  979.402967,
5.918769  1.596700  979.493577,
5.925968  1.611491  979.579319,
5.946253  1.581296  979.655156,
5.966556  1.501605  979.644369,
5.972216  1.535148  979.733572,
5.980050  1.590683  979.884247,
5.995600  1.593008  979.970042,
6.006817  1.616382  980.057172,
6.021242  1.598007  980.124191,
6.054909  1.538900  980.232356,
6.045770  1.604235  980.268067,
6.053431  1.597162  980.346517,
6.066956  1.604059  980.437323,
6.087201  1.584380  980.532362,
6.108065  1.508652  980.520105,
6.122665  1.518981  980.607688,
6.129545  1.538815  980.694829,
6.098881  1.597262  980.605574,
6.127485  1.602268  980.765528,
6.141871  1.589491  980.846387,
6.149156  1.606506  980.925616,
6.161857  1.596390  981.008323,
6.176429  1.605907  981.088830,
6.191120  1.530704  981.106677,
6.227049  1.584181  981.390495,
6.235302  1.595005  981.470044,
6.247548  1.596947  981.567677,
6.270727  1.520464  981.571235,
6.266470  1.600089  981.666295,
6.292594  1.592595  981.819086,
6.317004  1.592661  981.964447,
6.321280  1.601024  982.050229,
6.346008  1.526634  982.051642,
[truncated: 25,757,026 more chars]
